# Supplementary material for: Serovars, virulence factors, and antimicrobial resistance profile of non-typhoidal Salmonella in the human-dairy interface in Northwest Ethiopia: A one health approach
Source: PLoS Negl Trop Dis. 2024 Nov 20;18(11):e0012646. doi: 10.1371/journal.pntd.0012646 (PMC11578527; doi:10.1371/journal.pntd.0012646)
Supplement: S1 Data — (XLSX) [file pntd.0012646.s001.XLSX]

## Sheet: Data all samples
Sample ID/code	district	Area cluster	Type of sample	Salmonella	Ampicillin measure	Ampicillin interpr	Amox-clavu measure	Amox-clav interp	Ceftriaxone measur	Ceftriaxone interpr	Cefotaxime measure	Cefotaxime interpr	ceftazidime measure	ceftazidime interpr	CAF measure	CAF interpr	TTC measure	TTC interpr	Doxyc MEAS	Doxyc interpr	Azithrommeasure	Azthro interpr	Nalidix measure	Nalidix interpre	Norflox measure	Norflox interpr	Ciprofl measure	Ciprofl interpr	sulph-try measure	sulpha try interpr	Number susceptable	Number intermediate	Numberresistant	Type of antimicrobial resistant	MDR	invA	stn	spvC	Serotypes	Antigen formula
DM1	Dangila	1	milk	0	NA	NA	NA	NA	NA	NA	NA	NA	NA	NA	NA	NA	NA	NA	NA	NA	NA	NA	NA	NA	NA	NA	NA	NA	NA	NA	NA	NA	NA	NA	NA	NA	NA	NA	NA	NA
DM2	Dangila	1	milk	0	NA	NA	NA	NA	NA	NA	NA	NA	NA	NA	NA	NA	NA	NA	NA	NA	NA	NA	NA	NA	NA	NA	NA	NA	NA	NA	NA	NA	NA	NA	NA	NA	NA	NA	NA	NA
DM3	Dangila	1	milk	0	NA	NA	NA	NA	NA	NA	NA	NA	NA	NA	NA	NA	NA	NA	NA	NA	NA	NA	NA	NA	NA	NA	NA	NA	NA	NA	NA	NA	NA	NA	NA	NA	NA	NA	NA	NA
DM4	Dangila	1	milk	0	NA	NA	NA	NA	NA	NA	NA	NA	NA	NA	NA	NA	NA	NA	NA	NA	NA	NA	NA	NA	NA	NA	NA	NA	NA	NA	NA	NA	NA	NA	NA	NA	NA	NA	NA	NA
DM5	Dangila	1	milk	0	NA	NA	NA	NA	NA	NA	NA	NA	NA	NA	NA	NA	NA	NA	NA	NA	NA	NA	NA	NA	NA	NA	NA	NA	NA	NA	NA	NA	NA	NA	NA	NA	NA	NA	NA	NA
DC1	Dangila	1	Milk container	0	NA	NA	NA	NA	NA	NA	NA	NA	NA	NA	NA	NA	NA	NA	NA	NA	NA	NA	NA	NA	NA	NA	NA	NA	NA	NA	NA	NA	NA	NA	NA	NA	NA	NA	NA	NA
DC2	Dangila	1	Milk container	0	NA	NA	NA	NA	NA	NA	NA	NA	NA	NA	NA	NA	NA	NA	NA	NA	NA	NA	NA	NA	NA	NA	NA	NA	NA	NA	NA	NA	NA	NA	NA	NA	NA	NA	NA	NA
DC3	Dangila	1	Milk container	0	NA	NA	NA	NA	NA	NA	NA	NA	NA	NA	NA	NA	NA	NA	NA	NA	NA	NA	NA	NA	NA	NA	NA	NA	NA	NA	NA	NA	NA	NA	NA	NA	NA	NA	NA	NA
DC4	Dangila	1	Milk container	0	NA	NA	NA	NA	NA	NA	NA	NA	NA	NA	NA	NA	NA	NA	NA	NA	NA	NA	NA	NA	NA	NA	NA	NA	NA	NA	NA	NA	NA	NA	NA	NA	NA	NA	NA	NA
DC5	Dangila	1	Milk container	0	NA	NA	NA	NA	NA	NA	NA	NA	NA	NA	NA	NA	NA	NA	NA	NA	NA	NA	NA	NA	NA	NA	NA	NA	NA	NA	NA	NA	NA	NA	NA	NA	NA	NA	NA	NA
DH1	Dangila	1	Hand swab	0	NA	NA	NA	NA	NA	NA	NA	NA	NA	NA	NA	NA	NA	NA	NA	NA	NA	NA	NA	NA	NA	NA	NA	NA	NA	NA	NA	NA	NA	NA	NA	NA	NA	NA	NA	NA
DH2	Dangila	1	Hand swab	0	NA	NA	NA	NA	NA	NA	NA	NA	NA	NA	NA	NA	NA	NA	NA	NA	NA	NA	NA	NA	NA	NA	NA	NA	NA	NA	NA	NA	NA	NA	NA	NA	NA	NA	NA	NA
DH3	Dangila	1	Hand swab	1	0	R	9	R	28	S	15	R	25	S	14	I	10	R	0	R	27	S	23	S	28	S	30	I	10	R	5	2	5	AMP, AMC, CTX, TE/DO, SXT	1	1	1	0	S. IIIb (Salmonella enterica subsp. diarizonae)	61 : c : z35
DH4	Dangila	1	Hand swab	0	NA	NA	NA	NA	NA	NA	NA	NA	NA	NA	NA	NA	NA	NA	NA	NA	NA	NA	NA	NA	NA	NA	NA	NA	NA	NA	NA	NA	NA	NA	NA	NA	NA	NA	NA	NA
DH5	Dangila	1	Hand swab	0	NA	NA	NA	NA	NA	NA	NA	NA	NA	NA	NA	NA	NA	NA	NA	NA	NA	NA	NA	NA	NA	NA	NA	NA	NA	NA	NA	NA	NA	NA	NA	NA	NA	NA	NA	NA
DHS1	Dangila	1	Human stool	0	NA	NA	NA	NA	NA	NA	NA	NA	NA	NA	NA	NA	NA	NA	NA	NA	NA	NA	NA	NA	NA	NA	NA	NA	NA	NA	NA	NA	NA	NA	NA	NA	NA	NA	NA	NA
DHS2	Dangila	1	Human stool	0	NA	NA	NA	NA	NA	NA	NA	NA	NA	NA	NA	NA	NA	NA	NA	NA	NA	NA	NA	NA	NA	NA	NA	NA	NA	NA	NA	NA	NA	NA	NA	NA	NA	NA	NA	NA
DHS4	Dangila	1	Human stool	0	NA	NA	NA	NA	NA	NA	NA	NA	NA	NA	NA	NA	NA	NA	NA	NA	NA	NA	NA	NA	NA	NA	NA	NA	NA	NA	NA	NA	NA	NA	NA	NA	NA	NA	NA	NA
DHS5	Dangila	1	Human stool	0	NA	NA	NA	NA	NA	NA	NA	NA	NA	NA	NA	NA	NA	NA	NA	NA	NA	NA	NA	NA	NA	NA	NA	NA	NA	NA	NA	NA	NA	NA	NA	NA	NA	NA	NA	NA
DS1	Dangila	1	sewage	0	NA	NA	NA	NA	NA	NA	NA	NA	NA	NA	NA	NA	NA	NA	NA	NA	NA	NA	NA	NA	NA	NA	NA	NA	NA	NA	NA	NA	NA	NA	NA	NA	NA	NA	NA	NA
DS2	Dangila	1	sewage	0	NA	NA	NA	NA	NA	NA	NA	NA	NA	NA	NA	NA	NA	NA	NA	NA	NA	NA	NA	NA	NA	NA	NA	NA	NA	NA	NA	NA	NA	NA	NA	NA	NA	NA	NA	NA
DS3	Dangila	1	sewage	1	11	R	21	S	30	S	17	R	24	S	10	R	9	R	18	S	18	S	11	R	28	S	32	S	22	S	6	0	5	AMP, CTX, C, TE, NA	1	1	1	0	S. IIIb (Salmonella enterica subsp. diarizonae)	61 : c : z35
DS4	Dangila	1	sewage	0	NA	NA	NA	NA	NA	NA	NA	NA	NA	NA	NA	NA	NA	NA	NA	NA	NA	NA	NA	NA	NA	NA	NA	NA	NA	NA	NA	NA	NA	NA	NA	NA	NA	NA	NA	NA
DS5	Dangila	1	sewage	0	NA	NA	NA	NA	NA	NA	NA	NA	NA	NA	NA	NA	NA	NA	NA	NA	NA	NA	NA	NA	NA	NA	NA	NA	NA	NA	NA	NA	NA	NA	NA	NA	NA	NA	NA	NA
DF11	Dangila	1	Animal feces	0	NA	NA	NA	NA	NA	NA	NA	NA	NA	NA	NA	NA	NA	NA	NA	NA	NA	NA	NA	NA	NA	NA	NA	NA	NA	NA	NA	NA	NA	NA	NA	NA	NA	NA	NA	NA
DF12	Dangila	1	Animal feces	0	NA	NA	NA	NA	NA	NA	NA	NA	NA	NA	NA	NA	NA	NA	NA	NA	NA	NA	NA	NA	NA	NA	NA	NA	NA	NA	NA	NA	NA	NA	NA	NA	NA	NA	NA	NA
DF13	Dangila	1	Animal feces	0	NA	NA	NA	NA	NA	NA	NA	NA	NA	NA	NA	NA	NA	NA	NA	NA	NA	NA	NA	NA	NA	NA	NA	NA	NA	NA	NA	NA	NA	NA	NA	NA	NA	NA	NA	NA
DF21	Dangila	1	Animal feces	0	NA	NA	NA	NA	NA	NA	NA	NA	NA	NA	NA	NA	NA	NA	NA	NA	NA	NA	NA	NA	NA	NA	NA	NA	NA	NA	NA	NA	NA	NA	NA	NA	NA	NA	NA	NA
DF22	Dangila	1	Animal feces	0	NA	NA	NA	NA	NA	NA	NA	NA	NA	NA	NA	NA	NA	NA	NA	NA	NA	NA	NA	NA	NA	NA	NA	NA	NA	NA	NA	NA	NA	NA	NA	NA	NA	NA	NA	NA
DF31	Dangila	1	Animal feces	0	NA	NA	NA	NA	NA	NA	NA	NA	NA	NA	NA	NA	NA	NA	NA	NA	NA	NA	NA	NA	NA	NA	NA	NA	NA	NA	NA	NA	NA	NA	NA	NA	NA	NA	NA	NA
DF32	Dangila	1	Animal feces	0	NA	NA	NA	NA	NA	NA	NA	NA	NA	NA	NA	NA	NA	NA	NA	NA	NA	NA	NA	NA	NA	NA	NA	NA	NA	NA	NA	NA	NA	NA	NA	NA	NA	NA	NA	NA
DF41	Dangila	1	Animal feces	0	NA	NA	NA	NA	NA	NA	NA	NA	NA	NA	NA	NA	NA	NA	NA	NA	NA	NA	NA	NA	NA	NA	NA	NA	NA	NA	NA	NA	NA	NA	NA	NA	NA	NA	NA	NA
DF42	Dangila	1	Animal feces	0	NA	NA	NA	NA	NA	NA	NA	NA	NA	NA	NA	NA	NA	NA	NA	NA	NA	NA	NA	NA	NA	NA	NA	NA	NA	NA	NA	NA	NA	NA	NA	NA	NA	NA	NA	NA
DF43	Dangila	1	Animal feces	0	NA	NA	NA	NA	NA	NA	NA	NA	NA	NA	NA	NA	NA	NA	NA	NA	NA	NA	NA	NA	NA	NA	NA	NA	NA	NA	NA	NA	NA	NA	NA	NA	NA	NA	NA	NA
DF51	Dangila	1	Animal feces	0	NA	NA	NA	NA	NA	NA	NA	NA	NA	NA	NA	NA	NA	NA	NA	NA	NA	NA	NA	NA	NA	NA	NA	NA	NA	NA	NA	NA	NA	NA	NA	NA	NA	NA	NA	NA
DF52	Dangila	1	Animal feces	0	NA	NA	NA	NA	NA	NA	NA	NA	NA	NA	NA	NA	NA	NA	NA	NA	NA	NA	NA	NA	NA	NA	NA	NA	NA	NA	NA	NA	NA	NA	NA	NA	NA	NA	NA	NA
DM6	Debark	2	milk	0	NA	NA	NA	NA	NA	NA	NA	NA	NA	NA	NA	NA	NA	NA	NA	NA	NA	NA	NA	NA	NA	NA	NA	NA	NA	NA	NA	NA	NA	NA	NA	NA	NA	NA	NA	NA
DM7	Gondar	2	milk	1	24	S	26	S	26	S	26	S	22	S	26	S	26	S	19	S	20	S	23	S	28	S	30	I	22	S	8	1	0		0	1	1	0	S. Uganda	3,10 : l,z13 : 1,5
DM8	Gondar	2	milk	0	NA	NA	NA	NA	NA	NA	NA	NA	NA	NA	NA	NA	NA	NA	NA	NA	NA	NA	NA	NA	NA	NA	NA	NA	NA	NA	NA	NA	NA	NA	NA	NA	NA	NA	NA	NA
DM9	Bahir dar	1	milk	0	NA	NA	NA	NA	NA	NA	NA	NA	NA	NA	NA	NA	NA	NA	NA	NA	NA	NA	NA	NA	NA	NA	NA	NA	NA	NA	NA	NA	NA	NA	NA	NA	NA	NA	NA	NA
DM10	Dangila	1	milk	0	NA	NA	NA	NA	NA	NA	NA	NA	NA	NA	NA	NA	NA	NA	NA	NA	NA	NA	NA	NA	NA	NA	NA	NA	NA	NA	NA	NA	NA	NA	NA	NA	NA	NA	NA	NA
DC6	Debark	2	Milk container	0	NA	NA	NA	NA	NA	NA	NA	NA	NA	NA	NA	NA	NA	NA	NA	NA	NA	NA	NA	NA	NA	NA	NA	NA	NA	NA	NA	NA	NA	NA	NA	NA	NA	NA	NA	NA
DC7	Gondar	2	Milk container	0	NA	NA	NA	NA	NA	NA	NA	NA	NA	NA	NA	NA	NA	NA	NA	NA	NA	NA	NA	NA	NA	NA	NA	NA	NA	NA	NA	NA	NA	NA	NA	NA	NA	NA	NA	NA
DC8	Gondar	2	Milk container	0	NA	NA	NA	NA	NA	NA	NA	NA	NA	NA	NA	NA	NA	NA	NA	NA	NA	NA	NA	NA	NA	NA	NA	NA	NA	NA	NA	NA	NA	NA	NA	NA	NA	NA	NA	NA
DC9	Bahir dar	1	Milk container	0	NA	NA	NA	NA	NA	NA	NA	NA	NA	NA	NA	NA	NA	NA	NA	NA	NA	NA	NA	NA	NA	NA	NA	NA	NA	NA	NA	NA	NA	NA	NA	NA	NA	NA	NA	NA
DC10	Dangila	1	Milk container	0	NA	NA	NA	NA	NA	NA	NA	NA	NA	NA	NA	NA	NA	NA	NA	NA	NA	NA	NA	NA	NA	NA	NA	NA	NA	NA	NA	NA	NA	NA	NA	NA	NA	NA	NA	NA
DH6	Debark	2	Hand swab	0	NA	NA	NA	NA	NA	NA	NA	NA	NA	NA	NA	NA	NA	NA	NA	NA	NA	NA	NA	NA	NA	NA	NA	NA	NA	NA	NA	NA	NA	NA	NA	NA	NA	NA	NA	NA
DH7	Gondar	2	Hand swab	0	NA	NA	NA	NA	NA	NA	NA	NA	NA	NA	NA	NA	NA	NA	NA	NA	NA	NA	NA	NA	NA	NA	NA	NA	NA	NA	NA	NA	NA	NA	NA	NA	NA	NA	NA	NA
DH8	Gondar	2	Hand swab	0	NA	NA	NA	NA	NA	NA	NA	NA	NA	NA	NA	NA	NA	NA	NA	NA	NA	NA	NA	NA	NA	NA	NA	NA	NA	NA	NA	NA	NA	NA	NA	NA	NA	NA	NA	NA
DH9	Bahir dar	1	Hand swab	0	NA	NA	NA	NA	NA	NA	NA	NA	NA	NA	NA	NA	NA	NA	NA	NA	NA	NA	NA	NA	NA	NA	NA	NA	NA	NA	NA	NA	NA	NA	NA	NA	NA	NA	NA	NA
DH10	Dangila	1	Hand swab	0	NA	NA	NA	NA	NA	NA	NA	NA	NA	NA	NA	NA	NA	NA	NA	NA	NA	NA	NA	NA	NA	NA	NA	NA	NA	NA	NA	NA	NA	NA	NA	NA	NA	NA	NA	NA
DS6	Debark	2	sewage	0	NA	NA	NA	NA	NA	NA	NA	NA	NA	NA	NA	NA	NA	NA	NA	NA	NA	NA	NA	NA	NA	NA	NA	NA	NA	NA	NA	NA	NA	NA	NA	NA	NA	NA	NA	NA
DS7	Gondar	2	sewage	0	NA	NA	NA	NA	NA	NA	NA	NA	NA	NA	NA	NA	NA	NA	NA	NA	NA	NA	NA	NA	NA	NA	NA	NA	NA	NA	NA	NA	NA	NA	NA	NA	NA	NA	NA	NA
DS8	Gondar	2	sewage	0	NA	NA	NA	NA	NA	NA	NA	NA	NA	NA	NA	NA	NA	NA	NA	NA	NA	NA	NA	NA	NA	NA	NA	NA	NA	NA	NA	NA	NA	NA	NA	NA	NA	NA	NA	NA
DS9	Bahir dar	1	sewage	0	NA	NA	NA	NA	NA	NA	NA	NA	NA	NA	NA	NA	NA	NA	NA	NA	NA	NA	NA	NA	NA	NA	NA	NA	NA	NA	NA	NA	NA	NA	NA	NA	NA	NA	NA	NA
DS10	Dangila	1	sewage	0	NA	NA	NA	NA	NA	NA	NA	NA	NA	NA	NA	NA	NA	NA	NA	NA	NA	NA	NA	NA	NA	NA	NA	NA	NA	NA	NA	NA	NA	NA	NA	NA	NA	NA	NA	NA
DHS6	Debark	2	Human stool	0	NA	NA	NA	NA	NA	NA	NA	NA	NA	NA	NA	NA	NA	NA	NA	NA	NA	NA	NA	NA	NA	NA	NA	NA	NA	NA	NA	NA	NA	NA	NA	NA	NA	NA	NA	NA
DHS7	Gondar	2	Human stool	0	NA	NA	NA	NA	NA	NA	NA	NA	NA	NA	NA	NA	NA	NA	NA	NA	NA	NA	NA	NA	NA	NA	NA	NA	NA	NA	NA	NA	NA	NA	NA	NA	NA	NA	NA	NA
DHS9	Bahir dar	1	Human stool	0	NA	NA	NA	NA	NA	NA	NA	NA	NA	NA	NA	NA	NA	NA	NA	NA	NA	NA	NA	NA	NA	NA	NA	NA	NA	NA	NA	NA	NA	NA	NA	NA	NA	NA	NA	NA
DHS10	Dangila	1	Human stool	0	NA	NA	NA	NA	NA	NA	NA	NA	NA	NA	NA	NA	NA	NA	NA	NA	NA	NA	NA	NA	NA	NA	NA	NA	NA	NA	NA	NA	NA	NA	NA	NA	NA	NA	NA	NA
DF61	Debark	2	Animal feces	0	NA	NA	NA	NA	NA	NA	NA	NA	NA	NA	NA	NA	NA	NA	NA	NA	NA	NA	NA	NA	NA	NA	NA	NA	NA	NA	NA	NA	NA	NA	NA	NA	NA	NA	NA	NA
DF62	Debark	2	Animal feces	0	NA	NA	NA	NA	NA	NA	NA	NA	NA	NA	NA	NA	NA	NA	NA	NA	NA	NA	NA	NA	NA	NA	NA	NA	NA	NA	NA	NA	NA	NA	NA	NA	NA	NA	NA	NA
DF71	Gondar	2	Animal feces	0	NA	NA	NA	NA	NA	NA	NA	NA	NA	NA	NA	NA	NA	NA	NA	NA	NA	NA	NA	NA	NA	NA	NA	NA	NA	NA	NA	NA	NA	NA	NA	NA	NA	NA	NA	NA
DF72	Gondar	2	Animal feces	0	NA	NA	NA	NA	NA	NA	NA	NA	NA	NA	NA	NA	NA	NA	NA	NA	NA	NA	NA	NA	NA	NA	NA	NA	NA	NA	NA	NA	NA	NA	NA	NA	NA	NA	NA	NA
DF81	Gondar	2	Animal feces	0	NA	NA	NA	NA	NA	NA	NA	NA	NA	NA	NA	NA	NA	NA	NA	NA	NA	NA	NA	NA	NA	NA	NA	NA	NA	NA	NA	NA	NA	NA	NA	NA	NA	NA	NA	NA
DF82	Gondar	2	Animal feces	0	NA	NA	NA	NA	NA	NA	NA	NA	NA	NA	NA	NA	NA	NA	NA	NA	NA	NA	NA	NA	NA	NA	NA	NA	NA	NA	NA	NA	NA	NA	NA	NA	NA	NA	NA	NA
DF91	Bahir dar	1	Animal feces	0	NA	NA	NA	NA	NA	NA	NA	NA	NA	NA	NA	NA	NA	NA	NA	NA	NA	NA	NA	NA	NA	NA	NA	NA	NA	NA	NA	NA	NA	NA	NA	NA	NA	NA	NA	NA
DF92	Bahir dar	1	Animal feces	0	NA	NA	NA	NA	NA	NA	NA	NA	NA	NA	NA	NA	NA	NA	NA	NA	NA	NA	NA	NA	NA	NA	NA	NA	NA	NA	NA	NA	NA	NA	NA	NA	NA	NA	NA	NA
DF93	Bahir dar	1	Animal feces	0	NA	NA	NA	NA	NA	NA	NA	NA	NA	NA	NA	NA	NA	NA	NA	NA	NA	NA	NA	NA	NA	NA	NA	NA	NA	NA	NA	NA	NA	NA	NA	NA	NA	NA	NA	NA
DF101	Dangila	1	Animal feces	0	NA	NA	NA	NA	NA	NA	NA	NA	NA	NA	NA	NA	NA	NA	NA	NA	NA	NA	NA	NA	NA	NA	NA	NA	NA	NA	NA	NA	NA	NA	NA	NA	NA	NA	NA	NA
DF102	Dangila	1	Animal feces	0	NA	NA	NA	NA	NA	NA	NA	NA	NA	NA	NA	NA	NA	NA	NA	NA	NA	NA	NA	NA	NA	NA	NA	NA	NA	NA	NA	NA	NA	NA	NA	NA	NA	NA	NA	NA
DF103	Dangila	1	Animal feces	0	NA	NA	NA	NA	NA	NA	NA	NA	NA	NA	NA	NA	NA	NA	NA	NA	NA	NA	NA	NA	NA	NA	NA	NA	NA	NA	NA	NA	NA	NA	NA	NA	NA	NA	NA	NA
BM1	Bahir dar	1	milk	0	NA	NA	NA	NA	NA	NA	NA	NA	NA	NA	NA	NA	NA	NA	NA	NA	NA	NA	NA	NA	NA	NA	NA	NA	NA	NA	NA	NA	NA	NA	NA	NA	NA	NA	NA	NA
BM2	Bahir dar	1	milk	0	NA	NA	NA	NA	NA	NA	NA	NA	NA	NA	NA	NA	NA	NA	NA	NA	NA	NA	NA	NA	NA	NA	NA	NA	NA	NA	NA	NA	NA	NA	NA	NA	NA	NA	NA	NA
BM3	Bahir dar	1	milk	0	NA	NA	NA	NA	NA	NA	NA	NA	NA	NA	NA	NA	NA	NA	NA	NA	NA	NA	NA	NA	NA	NA	NA	NA	NA	NA	NA	NA	NA	NA	NA	NA	NA	NA	NA	NA
BM4	Bahir dar	1	milk	0	NA	NA	NA	NA	NA	NA	NA	NA	NA	NA	NA	NA	NA	NA	NA	NA	NA	NA	NA	NA	NA	NA	NA	NA	NA	NA	NA	NA	NA	NA	NA	NA	NA	NA	NA	NA
BF33	Bahir dar	1	Animal feces	1	0	R	0	R	25	S	20	R	16	R	12	R	25	S	23	S	22	S	10	R	20	S	18	R	10	R	4	0	6	AMP, AMC, CTX/CAZ, C, NA/CIP, SXT	1	1	1	1	S. Typhimurium	1,4,5,12 : i : 1,2
BM6	Bahir dar	1	milk	0	NA	NA	NA	NA	NA	NA	NA	NA	NA	NA	NA	NA	NA	NA	NA	NA	NA	NA	NA	NA	NA	NA	NA	NA	NA	NA	NA	NA	NA	NA	NA	NA	NA	NA	NA	NA
BM7	Bahir dar	1	milk	0	NA	NA	NA	NA	NA	NA	NA	NA	NA	NA	NA	NA	NA	NA	NA	NA	NA	NA	NA	NA	NA	NA	NA	NA	NA	NA	NA	NA	NA	NA	NA	NA	NA	NA	NA	NA
BC1	Bahir dar	1	Milk container	0	NA	NA	NA	NA	NA	NA	NA	NA	NA	NA	NA	NA	NA	NA	NA	NA	NA	NA	NA	NA	NA	NA	NA	NA	NA	NA	NA	NA	NA	NA	NA	NA	NA	NA	NA	NA
BC2	Bahir dar	1	Milk container	0	NA	NA	NA	NA	NA	NA	NA	NA	NA	NA	NA	NA	NA	NA	NA	NA	NA	NA	NA	NA	NA	NA	NA	NA	NA	NA	NA	NA	NA	NA	NA	NA	NA	NA	NA	NA
BC3	Bahir dar	1	Milk container	0	NA	NA	NA	NA	NA	NA	NA	NA	NA	NA	NA	NA	NA	NA	NA	NA	NA	NA	NA	NA	NA	NA	NA	NA	NA	NA	NA	NA	NA	NA	NA	NA	NA	NA	NA	NA
BC4	Bahir dar	1	Milk container	0	NA	NA	NA	NA	NA	NA	NA	NA	NA	NA	NA	NA	NA	NA	NA	NA	NA	NA	NA	NA	NA	NA	NA	NA	NA	NA	NA	NA	NA	NA	NA	NA	NA	NA	NA	NA
BC5	Bahir dar	1	Milk container	0	NA	NA	NA	NA	NA	NA	NA	NA	NA	NA	NA	NA	NA	NA	NA	NA	NA	NA	NA	NA	NA	NA	NA	NA	NA	NA	NA	NA	NA	NA	NA	NA	NA	NA	NA	NA
BC6	Bahir dar	1	Milk container	0	NA	NA	NA	NA	NA	NA	NA	NA	NA	NA	NA	NA	NA	NA	NA	NA	NA	NA	NA	NA	NA	NA	NA	NA	NA	NA	NA	NA	NA	NA	NA	NA	NA	NA	NA	NA
BC7	Bahir dar	1	Milk container	0	NA	NA	NA	NA	NA	NA	NA	NA	NA	NA	NA	NA	NA	NA	NA	NA	NA	NA	NA	NA	NA	NA	NA	NA	NA	NA	NA	NA	NA	NA	NA	NA	NA	NA	NA	NA
BH1	Bahir dar	1	Hand swab	0	NA	NA	NA	NA	NA	NA	NA	NA	NA	NA	NA	NA	NA	NA	NA	NA	NA	NA	NA	NA	NA	NA	NA	NA	NA	NA	NA	NA	NA	NA	NA	NA	NA	NA	NA	NA
BH2	Bahir dar	1	Hand swab	0	NA	NA	NA	NA	NA	NA	NA	NA	NA	NA	NA	NA	NA	NA	NA	NA	NA	NA	NA	NA	NA	NA	NA	NA	NA	NA	NA	NA	NA	NA	NA	NA	NA	NA	NA	NA
BH3	Bahir dar	1	Hand swab	0	NA	NA	NA	NA	NA	NA	NA	NA	NA	NA	NA	NA	NA	NA	NA	NA	NA	NA	NA	NA	NA	NA	NA	NA	NA	NA	NA	NA	NA	NA	NA	NA	NA	NA	NA	NA
BH4	Bahir dar	1	Hand swab	0	NA	NA	NA	NA	NA	NA	NA	NA	NA	NA	NA	NA	NA	NA	NA	NA	NA	NA	NA	NA	NA	NA	NA	NA	NA	NA	NA	NA	NA	NA	NA	NA	NA	NA	NA	NA
BH5	Bahir dar	1	Hand swab	0	NA	NA	NA	NA	NA	NA	NA	NA	NA	NA	NA	NA	NA	NA	NA	NA	NA	NA	NA	NA	NA	NA	NA	NA	NA	NA	NA	NA	NA	NA	NA	NA	NA	NA	NA	NA
BH6	Bahir dar	1	Hand swab	0	NA	NA	NA	NA	NA	NA	NA	NA	NA	NA	NA	NA	NA	NA	NA	NA	NA	NA	NA	NA	NA	NA	NA	NA	NA	NA	NA	NA	NA	NA	NA	NA	NA	NA	NA	NA
BH7	Bahir dar	1	Hand swab	0	NA	NA	NA	NA	NA	NA	NA	NA	NA	NA	NA	NA	NA	NA	NA	NA	NA	NA	NA	NA	NA	NA	NA	NA	NA	NA	NA	NA	NA	NA	NA	NA	NA	NA	NA	NA
BS1	Bahir dar	1	sewage	0	NA	NA	NA	NA	NA	NA	NA	NA	NA	NA	NA	NA	NA	NA	NA	NA	NA	NA	NA	NA	NA	NA	NA	NA	NA	NA	NA	NA	NA	NA	NA	NA	NA	NA	NA	NA
BS2	Bahir dar	1	sewage	0	NA	NA	NA	NA	NA	NA	NA	NA	NA	NA	NA	NA	NA	NA	NA	NA	NA	NA	NA	NA	NA	NA	NA	NA	NA	NA	NA	NA	NA	NA	NA	NA	NA	NA	NA	NA
BS3	Bahir dar	1	sewage	0	NA	NA	NA	NA	NA	NA	NA	NA	NA	NA	NA	NA	NA	NA	NA	NA	NA	NA	NA	NA	NA	NA	NA	NA	NA	NA	NA	NA	NA	NA	NA	NA	NA	NA	NA	NA
BS4	Bahir dar	1	sewage	1	0	R	15	I	30	S	22	R	24	S	27	S	27	S	21	S	18	S	25	S	28	S	32	S	23	S	6	1	2	AMP, CTX	0	1	1	0	S. IIIb (Salmonella enterica subsp. diarizonae)	61 : c : z35
BS5	Bahir dar	1	sewage	0	NA	NA	NA	NA	NA	NA	NA	NA	NA	NA	NA	NA	NA	NA	NA	NA	NA	NA	NA	NA	NA	NA	NA	NA	NA	NA	NA	NA	NA	NA	NA	NA	NA	NA	NA	NA
BS6	Bahir dar	1	sewage	0	NA	NA	NA	NA	NA	NA	NA	NA	NA	NA	NA	NA	NA	NA	NA	NA	NA	NA	NA	NA	NA	NA	NA	NA	NA	NA	NA	NA	NA	NA	NA	NA	NA	NA	NA	NA
BS7	Bahir dar	1	sewage	0	NA	NA	NA	NA	NA	NA	NA	NA	NA	NA	NA	NA	NA	NA	NA	NA	NA	NA	NA	NA	NA	NA	NA	NA	NA	NA	NA	NA	NA	NA	NA	NA	NA	NA	NA	NA
BHS1	Bahir dar	1	Human stool	0	NA	NA	NA	NA	NA	NA	NA	NA	NA	NA	NA	NA	NA	NA	NA	NA	NA	NA	NA	NA	NA	NA	NA	NA	NA	NA	NA	NA	NA	NA	NA	NA	NA	NA	NA	NA
BHS5	Bahir dar	1	Human stool	0	NA	NA	NA	NA	NA	NA	NA	NA	NA	NA	NA	NA	NA	NA	NA	NA	NA	NA	NA	NA	NA	NA	NA	NA	NA	NA	NA	NA	NA	NA	NA	NA	NA	NA	NA	NA
BH6	Bahir dar	1	Human stool	0	NA	NA	NA	NA	NA	NA	NA	NA	NA	NA	NA	NA	NA	NA	NA	NA	NA	NA	NA	NA	NA	NA	NA	NA	NA	NA	NA	NA	NA	NA	NA	NA	NA	NA	NA	NA
BF11	Bahir dar	1	Animal feces	1	10	R	18	S	28	S	26	S	21	S	10	R	9	R	10	R	26	S	21	S	26	S	32	S	22	S	5	0	3	AMP, C, TE/DO	1	1	1	1	S. Typhimurium	1,4,5,12 : i : 1,2
BF12	Bahir dar	1	Animal feces	0	NA	NA	NA	NA	NA	NA	NA	NA	NA	NA	NA	NA	NA	NA	NA	NA	NA	NA	NA	NA	NA	NA	NA	NA	NA	NA	NA	NA	NA	NA	NA	NA	NA	NA	NA	NA
BF13	Bahir dar	1	Animal feces	0	NA	NA	NA	NA	NA	NA	NA	NA	NA	NA	NA	NA	NA	NA	NA	NA	NA	NA	NA	NA	NA	NA	NA	NA	NA	NA	NA	NA	NA	NA	NA	NA	NA	NA	NA	NA
BF21	Bahir dar	1	Animal feces	0	NA	NA	NA	NA	NA	NA	NA	NA	NA	NA	NA	NA	NA	NA	NA	NA	NA	NA	NA	NA	NA	NA	NA	NA	NA	NA	NA	NA	NA	NA	NA	NA	NA	NA	NA	NA
BF22	Bahir dar	1	Animal feces	0	NA	NA	NA	NA	NA	NA	NA	NA	NA	NA	NA	NA	NA	NA	NA	NA	NA	NA	NA	NA	NA	NA	NA	NA	NA	NA	NA	NA	NA	NA	NA	NA	NA	NA	NA	NA
BF23	Bahir dar	1	Animal feces	0	NA	NA	NA	NA	NA	NA	NA	NA	NA	NA	NA	NA	NA	NA	NA	NA	NA	NA	NA	NA	NA	NA	NA	NA	NA	NA	NA	NA	NA	NA	NA	NA	NA	NA	NA	NA
BF31	Bahir dar	1	Animal feces	0	NA	NA	NA	NA	NA	NA	NA	NA	NA	NA	NA	NA	NA	NA	NA	NA	NA	NA	NA	NA	NA	NA	NA	NA	NA	NA	NA	NA	NA	NA	NA	NA	NA	NA	NA	NA
BF32	Bahir dar	1	Animal feces	0	NA	NA	NA	NA	NA	NA	NA	NA	NA	NA	NA	NA	NA	NA	NA	NA	NA	NA	NA	NA	NA	NA	NA	NA	NA	NA	NA	NA	NA	NA	NA	NA	NA	NA	NA	NA
BM33	Bahir dar	1	Milk	0	NA	NA	NA	NA	NA	NA	NA	NA	NA	NA	NA	NA	NA	NA	NA	NA	NA	NA	NA	NA	NA	NA	NA	NA	NA	NA	NA	NA	NA	NA	NA	NA	NA	NA	NA	NA
BF41	Bahir dar	1	Animal feces	0	NA	NA	NA	NA	NA	NA	NA	NA	NA	NA	NA	NA	NA	NA	NA	NA	NA	NA	NA	NA	NA	NA	NA	NA	NA	NA	NA	NA	NA	NA	NA	NA	NA	NA	NA	NA
BF42	Bahir dar	1	Animal feces	1	0	R	19	S	24	S	17	R	18	I	11	R	23	S	23	S	23	S	23	S	24	S	31	S	24	S	5	1	3	AMP, CTX, C	1	1	1	1	S. Typhimurium	1,4,5,12 : i : 1,2
BF51	Bahir dar	1	Animal feces	1	10	R	21	S	28	S	22	R	20	I	12	R	26	S	13	I	22	S	21	S	29	S	33	S	25	S	5	2	3	AMP, CTX, C	1	1	1	1	S. Typhimurium	1,4,5,12 : i : 1,2
BF52	Bahir dar	1	Animal feces	0	NA	NA	NA	NA	NA	NA	NA	NA	NA	NA	NA	NA	NA	NA	NA	NA	NA	NA	NA	NA	NA	NA	NA	NA	NA	NA	NA	NA	NA	NA	NA	NA	NA	NA	NA	NA
BF61	Bahir dar	1	Animal feces	1	10	R	18	S	24	S	21	R	20	I	28	S	23	S	25	S	20	S	21	S	25	S	30	S	23	S	7	1	2	AMP, CTX	0	1	1	1	S. Typhimurium - monophasisch	1,4,5,12 : i : -
BF62	Bahir dar	1	Animal feces	0	NA	NA	NA	NA	NA	NA	NA	NA	NA	NA	NA	NA	NA	NA	NA	NA	NA	NA	NA	NA	NA	NA	NA	NA	NA	NA	NA	NA	NA	NA	NA	NA	NA	NA	NA	NA
BF63	Bahir dar	1	Animal feces	0	NA	NA	NA	NA	NA	NA	NA	NA	NA	NA	NA	NA	NA	NA	NA	NA	NA	NA	NA	NA	NA	NA	NA	NA	NA	NA	NA	NA	NA	NA	NA	NA	NA	NA	NA	NA
BF71	Bahir dar	1	Animal feces	0	NA	NA	NA	NA	NA	NA	NA	NA	NA	NA	NA	NA	NA	NA	NA	NA	NA	NA	NA	NA	NA	NA	NA	NA	NA	NA	NA	NA	NA	NA	NA	NA	NA	NA	NA	NA
BF72	Bahir dar	1	Animal feces	0	NA	NA	NA	NA	NA	NA	NA	NA	NA	NA	NA	NA	NA	NA	NA	NA	NA	NA	NA	NA	NA	NA	NA	NA	NA	NA	NA	NA	NA	NA	NA	NA	NA	NA	NA	NA
DL1	Takusa	1	milk	1	23	S	23	S	26	S	26	S	23	S	15	I	0	R	17	S	20	S	22	S	28	S	29	I	10	R	6	2	2	TE, SXT	0	1	1	0	S. Uganda	3,10 : l,z13 : 1,5
DL2	Takusa	1	milk	0	NA	NA	NA	NA	NA	NA	NA	NA	NA	NA	NA	NA	NA	NA	NA	NA	NA	NA	NA	NA	NA	NA	NA	NA	NA	NA	NA	NA	NA	NA	NA	NA	NA	NA	NA	NA
DL3	Takusa	1	milk	0	NA	NA	NA	NA	NA	NA	NA	NA	NA	NA	NA	NA	NA	NA	NA	NA	NA	NA	NA	NA	NA	NA	NA	NA	NA	NA	NA	NA	NA	NA	NA	NA	NA	NA	NA	NA
DL4	Takusa	1	milk	0	NA	NA	NA	NA	NA	NA	NA	NA	NA	NA	NA	NA	NA	NA	NA	NA	NA	NA	NA	NA	NA	NA	NA	NA	NA	NA	NA	NA	NA	NA	NA	NA	NA	NA	NA	NA
DL5	Takusa	1	milk	0	NA	NA	NA	NA	NA	NA	NA	NA	NA	NA	NA	NA	NA	NA	NA	NA	NA	NA	NA	NA	NA	NA	NA	NA	NA	NA	NA	NA	NA	NA	NA	NA	NA	NA	NA	NA
DL6	Takusa	1	milk	0	NA	NA	NA	NA	NA	NA	NA	NA	NA	NA	NA	NA	NA	NA	NA	NA	NA	NA	NA	NA	NA	NA	NA	NA	NA	NA	NA	NA	NA	NA	NA	NA	NA	NA	NA	NA
DL7	Takusa	1	Hand swab	0	NA	NA	NA	NA	NA	NA	NA	NA	NA	NA	NA	NA	NA	NA	NA	NA	NA	NA	NA	NA	NA	NA	NA	NA	NA	NA	NA	NA	NA	NA	NA	NA	NA	NA	NA	NA
DL8	Takusa	1	Hand swab	0	NA	NA	NA	NA	NA	NA	NA	NA	NA	NA	NA	NA	NA	NA	NA	NA	NA	NA	NA	NA	NA	NA	NA	NA	NA	NA	NA	NA	NA	NA	NA	NA	NA	NA	NA	NA
DL9	Takusa	1	Hand swab	0	NA	NA	NA	NA	NA	NA	NA	NA	NA	NA	NA	NA	NA	NA	NA	NA	NA	NA	NA	NA	NA	NA	NA	NA	NA	NA	NA	NA	NA	NA	NA	NA	NA	NA	NA	NA
DL10	Takusa	1	Hand swab	0	NA	NA	NA	NA	NA	NA	NA	NA	NA	NA	NA	NA	NA	NA	NA	NA	NA	NA	NA	NA	NA	NA	NA	NA	NA	NA	NA	NA	NA	NA	NA	NA	NA	NA	NA	NA
DL11	Takusa	1	Hand swab	0	NA	NA	NA	NA	NA	NA	NA	NA	NA	NA	NA	NA	NA	NA	NA	NA	NA	NA	NA	NA	NA	NA	NA	NA	NA	NA	NA	NA	NA	NA	NA	NA	NA	NA	NA	NA
DL12	Takusa	1	Hand swab	0	NA	NA	NA	NA	NA	NA	NA	NA	NA	NA	NA	NA	NA	NA	NA	NA	NA	NA	NA	NA	NA	NA	NA	NA	NA	NA	NA	NA	NA	NA	NA	NA	NA	NA	NA	NA
DL13	Takusa	1	Milk container	1	0	R	25	S	29	S	27	S	23	S	25	S	10	R	20	S	22	S	23	S	28	S	30	I	25	S	7	1	2	AMP, TE	0	1	1	0	S. Uganda	3,10 : l,z13 : 1,5
DL14	Takusa	1	Milk container	0	NA	NA	NA	NA	NA	NA	NA	NA	NA	NA	NA	NA	NA	NA	NA	NA	NA	NA	NA	NA	NA	NA	NA	NA	NA	NA	NA	NA	NA	NA	NA	NA	NA	NA	NA	NA
DL15	Takusa	1	Milk container	0	NA	NA	NA	NA	NA	NA	NA	NA	NA	NA	NA	NA	NA	NA	NA	NA	NA	NA	NA	NA	NA	NA	NA	NA	NA	NA	NA	NA	NA	NA	NA	NA	NA	NA	NA	NA
DL16	Takusa	1	Milk container	0	NA	NA	NA	NA	NA	NA	NA	NA	NA	NA	NA	NA	NA	NA	NA	NA	NA	NA	NA	NA	NA	NA	NA	NA	NA	NA	NA	NA	NA	NA	NA	NA	NA	NA	NA	NA
DL17	Takusa	1	Milk container	0	NA	NA	NA	NA	NA	NA	NA	NA	NA	NA	NA	NA	NA	NA	NA	NA	NA	NA	NA	NA	NA	NA	NA	NA	NA	NA	NA	NA	NA	NA	NA	NA	NA	NA	NA	NA
DL18	Takusa	1	Milk container	0	NA	NA	NA	NA	NA	NA	NA	NA	NA	NA	NA	NA	NA	NA	NA	NA	NA	NA	NA	NA	NA	NA	NA	NA	NA	NA	NA	NA	NA	NA	NA	NA	NA	NA	NA	NA
DL19	Takusa	1	Human stool	0	NA	NA	NA	NA	NA	NA	NA	NA	NA	NA	NA	NA	NA	NA	NA	NA	NA	NA	NA	NA	NA	NA	NA	NA	NA	NA	NA	NA	NA	NA	NA	NA	NA	NA	NA	NA
DL20	Takusa	1	Human stool	0	NA	NA	NA	NA	NA	NA	NA	NA	NA	NA	NA	NA	NA	NA	NA	NA	NA	NA	NA	NA	NA	NA	NA	NA	NA	NA	NA	NA	NA	NA	NA	NA	NA	NA	NA	NA
DL21	Takusa	1	Human stool	0	NA	NA	NA	NA	NA	NA	NA	NA	NA	NA	NA	NA	NA	NA	NA	NA	NA	NA	NA	NA	NA	NA	NA	NA	NA	NA	NA	NA	NA	NA	NA	NA	NA	NA	NA	NA
DL22	Takusa	1	Human stool	0	NA	NA	NA	NA	NA	NA	NA	NA	NA	NA	NA	NA	NA	NA	NA	NA	NA	NA	NA	NA	NA	NA	NA	NA	NA	NA	NA	NA	NA	NA	NA	NA	NA	NA	NA	NA
DL23	Takusa	1	Human stool	0	NA	NA	NA	NA	NA	NA	NA	NA	NA	NA	NA	NA	NA	NA	NA	NA	NA	NA	NA	NA	NA	NA	NA	NA	NA	NA	NA	NA	NA	NA	NA	NA	NA	NA	NA	NA
DL24	Takusa	1	Human stool	0	NA	NA	NA	NA	NA	NA	NA	NA	NA	NA	NA	NA	NA	NA	NA	NA	NA	NA	NA	NA	NA	NA	NA	NA	NA	NA	NA	NA	NA	NA	NA	NA	NA	NA	NA	NA
DL25	Takusa	1	sewage	0	NA	NA	NA	NA	NA	NA	NA	NA	NA	NA	NA	NA	NA	NA	NA	NA	NA	NA	NA	NA	NA	NA	NA	NA	NA	NA	NA	NA	NA	NA	NA	NA	NA	NA	NA	NA
DL26	Takusa	1	sewage	1	11	R	23	S	26	S	26	S	23	S	25	S	0	R	17	S	20	S	22	S	20	S	29	I	21	S	7	1	2	AMP, TE	0	1	1	0	S. Uganda	3,10 : l,z13 : 1,5
DL27	Takusa	1	sewage	0	NA	NA	NA	NA	NA	NA	NA	NA	NA	NA	NA	NA	NA	NA	NA	NA	NA	NA	NA	NA	NA	NA	NA	NA	NA	NA	NA	NA	NA	NA	NA	NA	NA	NA	NA	NA
DL28	Takusa	1	sewage	0	NA	NA	NA	NA	NA	NA	NA	NA	NA	NA	NA	NA	NA	NA	NA	NA	NA	NA	NA	NA	NA	NA	NA	NA	NA	NA	NA	NA	NA	NA	NA	NA	NA	NA	NA	NA
DL29	Takusa	1	sewage	1	23	S	23	S	26	S	27	S	23	S	25	S	0	R	17	S	20	S	22	S	28	S	29	I	22	S	8	1	1	TE	0	1	1	0	S. Uganda	3,10 : l,z13 : 1,5
DL30	Takusa	1	Animal feces	0	NA	NA	NA	NA	NA	NA	NA	NA	NA	NA	NA	NA	NA	NA	NA	NA	NA	NA	NA	NA	NA	NA	NA	NA	NA	NA	NA	NA	NA	NA	NA	NA	NA	NA	NA	NA
DL31	Takusa	1	Animal feces	0	NA	NA	NA	NA	NA	NA	NA	NA	NA	NA	NA	NA	NA	NA	NA	NA	NA	NA	NA	NA	NA	NA	NA	NA	NA	NA	NA	NA	NA	NA	NA	NA	NA	NA	NA	NA
DL32	Takusa	1	Animal feces	0	NA	NA	NA	NA	NA	NA	NA	NA	NA	NA	NA	NA	NA	NA	NA	NA	NA	NA	NA	NA	NA	NA	NA	NA	NA	NA	NA	NA	NA	NA	NA	NA	NA	NA	NA	NA
DL33	Takusa	1	Animal feces	0	NA	NA	NA	NA	NA	NA	NA	NA	NA	NA	NA	NA	NA	NA	NA	NA	NA	NA	NA	NA	NA	NA	NA	NA	NA	NA	NA	NA	NA	NA	NA	NA	NA	NA	NA	NA
DL34	Takusa	1	Animal feces	0	NA	NA	NA	NA	NA	NA	NA	NA	NA	NA	NA	NA	NA	NA	NA	NA	NA	NA	NA	NA	NA	NA	NA	NA	NA	NA	NA	NA	NA	NA	NA	NA	NA	NA	NA	NA
DL35	Takusa	1	Animal feces	1	25	S	10	R	29	S	26	S	22	S	25	S	23	S	18	S	20	S	22	S	26	S	16	R	10	R	6	0	3	AMC, CIP, SXT	1	1	1	0	S. Uganda	3,10 : l,z13 : 1,5
MK1	Gondar zuria	2	milk	0	NA	NA	NA	NA	NA	NA	NA	NA	NA	NA	NA	NA	NA	NA	NA	NA	NA	NA	NA	NA	NA	NA	NA	NA	NA	NA	NA	NA	NA	NA	NA	NA	NA	NA	NA	NA
MK2	Gondar zuria	2	milk	0	NA	NA	NA	NA	NA	NA	NA	NA	NA	NA	NA	NA	NA	NA	NA	NA	NA	NA	NA	NA	NA	NA	NA	NA	NA	NA	NA	NA	NA	NA	NA	NA	NA	NA	NA	NA
MK3	Gondar zuria	2	milk	0	NA	NA	NA	NA	NA	NA	NA	NA	NA	NA	NA	NA	NA	NA	NA	NA	NA	NA	NA	NA	NA	NA	NA	NA	NA	NA	NA	NA	NA	NA	NA	NA	NA	NA	NA	NA
MK4	Gondar zuria	2	milk	0	NA	NA	NA	NA	NA	NA	NA	NA	NA	NA	NA	NA	NA	NA	NA	NA	NA	NA	NA	NA	NA	NA	NA	NA	NA	NA	NA	NA	NA	NA	NA	NA	NA	NA	NA	NA
MK5	Gondar zuria	2	milk	0	NA	NA	NA	NA	NA	NA	NA	NA	NA	NA	NA	NA	NA	NA	NA	NA	NA	NA	NA	NA	NA	NA	NA	NA	NA	NA	NA	NA	NA	NA	NA	NA	NA	NA	NA	NA
MK6	Gondar zuria	2	milk	0	NA	NA	NA	NA	NA	NA	NA	NA	NA	NA	NA	NA	NA	NA	NA	NA	NA	NA	NA	NA	NA	NA	NA	NA	NA	NA	NA	NA	NA	NA	NA	NA	NA	NA	NA	NA
MK7	Gondar zuria	2	Milk container	0	NA	NA	NA	NA	NA	NA	NA	NA	NA	NA	NA	NA	NA	NA	NA	NA	NA	NA	NA	NA	NA	NA	NA	NA	NA	NA	NA	NA	NA	NA	NA	NA	NA	NA	NA	NA
MK8	Gondar zuria	2	Milk container	0	NA	NA	NA	NA	NA	NA	NA	NA	NA	NA	NA	NA	NA	NA	NA	NA	NA	NA	NA	NA	NA	NA	NA	NA	NA	NA	NA	NA	NA	NA	NA	NA	NA	NA	NA	NA
MK9	Gondar zuria	2	Milk container	0	NA	NA	NA	NA	NA	NA	NA	NA	NA	NA	NA	NA	NA	NA	NA	NA	NA	NA	NA	NA	NA	NA	NA	NA	NA	NA	NA	NA	NA	NA	NA	NA	NA	NA	NA	NA
MK10	Gondar zuria	2	Milk container	0	NA	NA	NA	NA	NA	NA	NA	NA	NA	NA	NA	NA	NA	NA	NA	NA	NA	NA	NA	NA	NA	NA	NA	NA	NA	NA	NA	NA	NA	NA	NA	NA	NA	NA	NA	NA
MK11	Gondar zuria	2	Milk container	0	NA	NA	NA	NA	NA	NA	NA	NA	NA	NA	NA	NA	NA	NA	NA	NA	NA	NA	NA	NA	NA	NA	NA	NA	NA	NA	NA	NA	NA	NA	NA	NA	NA	NA	NA	NA
MK12	Gondar zuria	2	Milk container	0	NA	NA	NA	NA	NA	NA	NA	NA	NA	NA	NA	NA	NA	NA	NA	NA	NA	NA	NA	NA	NA	NA	NA	NA	NA	NA	NA	NA	NA	NA	NA	NA	NA	NA	NA	NA
MK13	Gondar zuria	2	Hand swab	0	NA	NA	NA	NA	NA	NA	NA	NA	NA	NA	NA	NA	NA	NA	NA	NA	NA	NA	NA	NA	NA	NA	NA	NA	NA	NA	NA	NA	NA	NA	NA	NA	NA	NA	NA	NA
MK14	Gondar zuria	2	Hand swab	0	NA	NA	NA	NA	NA	NA	NA	NA	NA	NA	NA	NA	NA	NA	NA	NA	NA	NA	NA	NA	NA	NA	NA	NA	NA	NA	NA	NA	NA	NA	NA	NA	NA	NA	NA	NA
MK15	Gondar zuria	2	Hand swab	0	NA	NA	NA	NA	NA	NA	NA	NA	NA	NA	NA	NA	NA	NA	NA	NA	NA	NA	NA	NA	NA	NA	NA	NA	NA	NA	NA	NA	NA	NA	NA	NA	NA	NA	NA	NA
MK16	Gondar zuria	2	Hand swab	0	NA	NA	NA	NA	NA	NA	NA	NA	NA	NA	NA	NA	NA	NA	NA	NA	NA	NA	NA	NA	NA	NA	NA	NA	NA	NA	NA	NA	NA	NA	NA	NA	NA	NA	NA	NA
MK17	Gondar zuria	2	Hand swab	0	NA	NA	NA	NA	NA	NA	NA	NA	NA	NA	NA	NA	NA	NA	NA	NA	NA	NA	NA	NA	NA	NA	NA	NA	NA	NA	NA	NA	NA	NA	NA	NA	NA	NA	NA	NA
MK18	Gondar zuria	2	Hand swab	0	NA	NA	NA	NA	NA	NA	NA	NA	NA	NA	NA	NA	NA	NA	NA	NA	NA	NA	NA	NA	NA	NA	NA	NA	NA	NA	NA	NA	NA	NA	NA	NA	NA	NA	NA	NA
MK19	Gondar zuria	2	sewage	0	NA	NA	NA	NA	NA	NA	NA	NA	NA	NA	NA	NA	NA	NA	NA	NA	NA	NA	NA	NA	NA	NA	NA	NA	NA	NA	NA	NA	NA	NA	NA	NA	NA	NA	NA	NA
MK20	Gondar zuria	2	sewage	0	NA	NA	NA	NA	NA	NA	NA	NA	NA	NA	NA	NA	NA	NA	NA	NA	NA	NA	NA	NA	NA	NA	NA	NA	NA	NA	NA	NA	NA	NA	NA	NA	NA	NA	NA	NA
MK21	Gondar zuria	2	sewage	0	NA	NA	NA	NA	NA	NA	NA	NA	NA	NA	NA	NA	NA	NA	NA	NA	NA	NA	NA	NA	NA	NA	NA	NA	NA	NA	NA	NA	NA	NA	NA	NA	NA	NA	NA	NA
MK22	Gondar zuria	2	sewage	0	NA	NA	NA	NA	NA	NA	NA	NA	NA	NA	NA	NA	NA	NA	NA	NA	NA	NA	NA	NA	NA	NA	NA	NA	NA	NA	NA	NA	NA	NA	NA	NA	NA	NA	NA	NA
MK23	Gondar zuria	2	sewage	0	NA	NA	NA	NA	NA	NA	NA	NA	NA	NA	NA	NA	NA	NA	NA	NA	NA	NA	NA	NA	NA	NA	NA	NA	NA	NA	NA	NA	NA	NA	NA	NA	NA	NA	NA	NA
MK24	Gondar zuria	2	sewage	0	NA	NA	NA	NA	NA	NA	NA	NA	NA	NA	NA	NA	NA	NA	NA	NA	NA	NA	NA	NA	NA	NA	NA	NA	NA	NA	NA	NA	NA	NA	NA	NA	NA	NA	NA	NA
MK25	Gondar zuria	2	Human stool	0	NA	NA	NA	NA	NA	NA	NA	NA	NA	NA	NA	NA	NA	NA	NA	NA	NA	NA	NA	NA	NA	NA	NA	NA	NA	NA	NA	NA	NA	NA	NA	NA	NA	NA	NA	NA
MK26	Gondar zuria	2	Human stool	1	0	R	25	S	29	S	23	S	23	S	25	S	10	R	19	S	25	S	23	S	28	S	30	I	24	S	7	1	2	AMP, TE	0	1	1	1	S. Enteritidis	1,9,12 : g,m :
MK27	Gondar zuria	2	Human stool	0	NA	NA	NA	NA	NA	NA	NA	NA	NA	NA	NA	NA	NA	NA	NA	NA	NA	NA	NA	NA	NA	NA	NA	NA	NA	NA	NA	NA	NA	NA	NA	NA	NA	NA	NA	NA
MK28	Gondar zuria	2	Human stool	0	NA	NA	NA	NA	NA	NA	NA	NA	NA	NA	NA	NA	NA	NA	NA	NA	NA	NA	NA	NA	NA	NA	NA	NA	NA	NA	NA	NA	NA	NA	NA	NA	NA	NA	NA	NA
MK29	Gondar zuria	2	Human stool	0	NA	NA	NA	NA	NA	NA	NA	NA	NA	NA	NA	NA	NA	NA	NA	NA	NA	NA	NA	NA	NA	NA	NA	NA	NA	NA	NA	NA	NA	NA	NA	NA	NA	NA	NA	NA
MK30	Gondar zuria	2	Human stool	0	NA	NA	NA	NA	NA	NA	NA	NA	NA	NA	NA	NA	NA	NA	NA	NA	NA	NA	NA	NA	NA	NA	NA	NA	NA	NA	NA	NA	NA	NA	NA	NA	NA	NA	NA	NA
MK31	Gondar zuria	2	Animal feces	0	NA	NA	NA	NA	NA	NA	NA	NA	NA	NA	NA	NA	NA	NA	NA	NA	NA	NA	NA	NA	NA	NA	NA	NA	NA	NA	NA	NA	NA	NA	NA	NA	NA	NA	NA	NA
MK32	Gondar zuria	2	Animal feces	0	NA	NA	NA	NA	NA	NA	NA	NA	NA	NA	NA	NA	NA	NA	NA	NA	NA	NA	NA	NA	NA	NA	NA	NA	NA	NA	NA	NA	NA	NA	NA	NA	NA	NA	NA	NA
MK33	Gondar zuria	2	Animal feces	0	NA	NA	NA	NA	NA	NA	NA	NA	NA	NA	NA	NA	NA	NA	NA	NA	NA	NA	NA	NA	NA	NA	NA	NA	NA	NA	NA	NA	NA	NA	NA	NA	NA	NA	NA	NA
MK34	Gondar zuria	2	Animal feces	0	NA	NA	NA	NA	NA	NA	NA	NA	NA	NA	NA	NA	NA	NA	NA	NA	NA	NA	NA	NA	NA	NA	NA	NA	NA	NA	NA	NA	NA	NA	NA	NA	NA	NA	NA	NA
MK35	Gondar zuria	2	Animal feces	0	NA	NA	NA	NA	NA	NA	NA	NA	NA	NA	NA	NA	NA	NA	NA	NA	NA	NA	NA	NA	NA	NA	NA	NA	NA	NA	NA	NA	NA	NA	NA	NA	NA	NA	NA	NA
MK36	Gondar zuria	2	Animal feces	0	NA	NA	NA	NA	NA	NA	NA	NA	NA	NA	NA	NA	NA	NA	NA	NA	NA	NA	NA	NA	NA	NA	NA	NA	NA	NA	NA	NA	NA	NA	NA	NA	NA	NA	NA	NA
MK37	Gondar zuria	2	Animal feces	1	11	R	25	S	28	S	26	S	23	S	25	S	11	R	20	S	17	S	22	S	26	S	19	R	23	S	7	0	3	AMP, TE,CIP	1	1	1	0	S. Uganda	3,10 : l,z13 : 1,5
AZm1	kemkem	2	milk	0	NA	NA	NA	NA	NA	NA	NA	NA	NA	NA	NA	NA	NA	NA	NA	NA	NA	NA	NA	NA	NA	NA	NA	NA	NA	NA	NA	NA	NA	NA	NA	NA	NA	NA	NA	NA
AZm2	kemkem	2	milk	0	NA	NA	NA	NA	NA	NA	NA	NA	NA	NA	NA	NA	NA	NA	NA	NA	NA	NA	NA	NA	NA	NA	NA	NA	NA	NA	NA	NA	NA	NA	NA	NA	NA	NA	NA	NA
AZm3	kemkem	2	milk	0	NA	NA	NA	NA	NA	NA	NA	NA	NA	NA	NA	NA	NA	NA	NA	NA	NA	NA	NA	NA	NA	NA	NA	NA	NA	NA	NA	NA	NA	NA	NA	NA	NA	NA	NA	NA
AZm4	kemkem	2	milk	1	9	R	10	R	28	S	27	S	25	S	11	R	0	R	19	S	23	S	22	S	23	S	31	S	24	S	5	0	4	AMP, AMC, C, TE	1	1	1	0	S. Typhimurium - monophasisch	1,4,5,12 : i : -
AZm5	kemkem	2	milk	0	NA	NA	NA	NA	NA	NA	NA	NA	NA	NA	NA	NA	NA	NA	NA	NA	NA	NA	NA	NA	NA	NA	NA	NA	NA	NA	NA	NA	NA	NA	NA	NA	NA	NA	NA	NA
AZm6	kemkem	2	milk	0	NA	NA	NA	NA	NA	NA	NA	NA	NA	NA	NA	NA	NA	NA	NA	NA	NA	NA	NA	NA	NA	NA	NA	NA	NA	NA	NA	NA	NA	NA	NA	NA	NA	NA	NA	NA
AZc7	kemkem	2	Milk container	0	NA	NA	NA	NA	NA	NA	NA	NA	NA	NA	NA	NA	NA	NA	NA	NA	NA	NA	NA	NA	NA	NA	NA	NA	NA	NA	NA	NA	NA	NA	NA	NA	NA	NA	NA	NA
AZc8	kemkem	2	Milk container	0	NA	NA	NA	NA	NA	NA	NA	NA	NA	NA	NA	NA	NA	NA	NA	NA	NA	NA	NA	NA	NA	NA	NA	NA	NA	NA	NA	NA	NA	NA	NA	NA	NA	NA	NA	NA
AZc9	kemkem	2	Milk container	0	NA	NA	NA	NA	NA	NA	NA	NA	NA	NA	NA	NA	NA	NA	NA	NA	NA	NA	NA	NA	NA	NA	NA	NA	NA	NA	NA	NA	NA	NA	NA	NA	NA	NA	NA	NA
AZc10	kemkem	2	Milk container	0	NA	NA	NA	NA	NA	NA	NA	NA	NA	NA	NA	NA	NA	NA	NA	NA	NA	NA	NA	NA	NA	NA	NA	NA	NA	NA	NA	NA	NA	NA	NA	NA	NA	NA	NA	NA
AZc11	kemkem	2	Milk container	0	NA	NA	NA	NA	NA	NA	NA	NA	NA	NA	NA	NA	NA	NA	NA	NA	NA	NA	NA	NA	NA	NA	NA	NA	NA	NA	NA	NA	NA	NA	NA	NA	NA	NA	NA	NA
AZc12	kemkem	2	Milk container	0	NA	NA	NA	NA	NA	NA	NA	NA	NA	NA	NA	NA	NA	NA	NA	NA	NA	NA	NA	NA	NA	NA	NA	NA	NA	NA	NA	NA	NA	NA	NA	NA	NA	NA	NA	NA
AZh13	kemkem	2	Hand swab	0	NA	NA	NA	NA	NA	NA	NA	NA	NA	NA	NA	NA	NA	NA	NA	NA	NA	NA	NA	NA	NA	NA	NA	NA	NA	NA	NA	NA	NA	NA	NA	NA	NA	NA	NA	NA
AZh14	kemkem	2	Hand swab	0	NA	NA	NA	NA	NA	NA	NA	NA	NA	NA	NA	NA	NA	NA	NA	NA	NA	NA	NA	NA	NA	NA	NA	NA	NA	NA	NA	NA	NA	NA	NA	NA	NA	NA	NA	NA
AZh15	kemkem	2	Hand swab	0	NA	NA	NA	NA	NA	NA	NA	NA	NA	NA	NA	NA	NA	NA	NA	NA	NA	NA	NA	NA	NA	NA	NA	NA	NA	NA	NA	NA	NA	NA	NA	NA	NA	NA	NA	NA
AZh16	kemkem	2	Hand swab	0	NA	NA	NA	NA	NA	NA	NA	NA	NA	NA	NA	NA	NA	NA	NA	NA	NA	NA	NA	NA	NA	NA	NA	NA	NA	NA	NA	NA	NA	NA	NA	NA	NA	NA	NA	NA
AZh17	kemkem	2	Hand swab	0	NA	NA	NA	NA	NA	NA	NA	NA	NA	NA	NA	NA	NA	NA	NA	NA	NA	NA	NA	NA	NA	NA	NA	NA	NA	NA	NA	NA	NA	NA	NA	NA	NA	NA	NA	NA
AZh18	kemkem	2	Hand swab	0	NA	NA	NA	NA	NA	NA	NA	NA	NA	NA	NA	NA	NA	NA	NA	NA	NA	NA	NA	NA	NA	NA	NA	NA	NA	NA	NA	NA	NA	NA	NA	NA	NA	NA	NA	NA
AZg19	kemkem	2	sewage	0	NA	NA	NA	NA	NA	NA	NA	NA	NA	NA	NA	NA	NA	NA	NA	NA	NA	NA	NA	NA	NA	NA	NA	NA	NA	NA	NA	NA	NA	NA	NA	NA	NA	NA	NA	NA
AZg20	kemkem	2	sewage	0	NA	NA	NA	NA	NA	NA	NA	NA	NA	NA	NA	NA	NA	NA	NA	NA	NA	NA	NA	NA	NA	NA	NA	NA	NA	NA	NA	NA	NA	NA	NA	NA	NA	NA	NA	NA
AZg21	kemkem	2	sewage	0	NA	NA	NA	NA	NA	NA	NA	NA	NA	NA	NA	NA	NA	NA	NA	NA	NA	NA	NA	NA	NA	NA	NA	NA	NA	NA	NA	NA	NA	NA	NA	NA	NA	NA	NA	NA
AZg22	kemkem	2	sewage	0	NA	NA	NA	NA	NA	NA	NA	NA	NA	NA	NA	NA	NA	NA	NA	NA	NA	NA	NA	NA	NA	NA	NA	NA	NA	NA	NA	NA	NA	NA	NA	NA	NA	NA	NA	NA
AZg23	kemkem	2	sewage	0	NA	NA	NA	NA	NA	NA	NA	NA	NA	NA	NA	NA	NA	NA	NA	NA	NA	NA	NA	NA	NA	NA	NA	NA	NA	NA	NA	NA	NA	NA	NA	NA	NA	NA	NA	NA
AZg24	kemkem	2	sewage	0	NA	NA	NA	NA	NA	NA	NA	NA	NA	NA	NA	NA	NA	NA	NA	NA	NA	NA	NA	NA	NA	NA	NA	NA	NA	NA	NA	NA	NA	NA	NA	NA	NA	NA	NA	NA
AZsl25	kemkem	2	Human stool	0	NA	NA	NA	NA	NA	NA	NA	NA	NA	NA	NA	NA	NA	NA	NA	NA	NA	NA	NA	NA	NA	NA	NA	NA	NA	NA	NA	NA	NA	NA	NA	NA	NA	NA	NA	NA
AZsl26	kemkem	2	Human stool	0	NA	NA	NA	NA	NA	NA	NA	NA	NA	NA	NA	NA	NA	NA	NA	NA	NA	NA	NA	NA	NA	NA	NA	NA	NA	NA	NA	NA	NA	NA	NA	NA	NA	NA	NA	NA
AZsl27	kemkem	2	Human stool	0	NA	NA	NA	NA	NA	NA	NA	NA	NA	NA	NA	NA	NA	NA	NA	NA	NA	NA	NA	NA	NA	NA	NA	NA	NA	NA	NA	NA	NA	NA	NA	NA	NA	NA	NA	NA
AZsl28	kemkem	2	Human stool	0	NA	NA	NA	NA	NA	NA	NA	NA	NA	NA	NA	NA	NA	NA	NA	NA	NA	NA	NA	NA	NA	NA	NA	NA	NA	NA	NA	NA	NA	NA	NA	NA	NA	NA	NA	NA
AZsl29	kemkem	2	Human stool	0	NA	NA	NA	NA	NA	NA	NA	NA	NA	NA	NA	NA	NA	NA	NA	NA	NA	NA	NA	NA	NA	NA	NA	NA	NA	NA	NA	NA	NA	NA	NA	NA	NA	NA	NA	NA
AZsl30	kemkem	2	Human stool	0	NA	NA	NA	NA	NA	NA	NA	NA	NA	NA	NA	NA	NA	NA	NA	NA	NA	NA	NA	NA	NA	NA	NA	NA	NA	NA	NA	NA	NA	NA	NA	NA	NA	NA	NA	NA
AZf31	kemkem	2	Animal feces	0	NA	NA	NA	NA	NA	NA	NA	NA	NA	NA	NA	NA	NA	NA	NA	NA	NA	NA	NA	NA	NA	NA	NA	NA	NA	NA	NA	NA	NA	NA	NA	NA	NA	NA	NA	NA
AZf32	kemkem	2	Animal feces	0	NA	NA	NA	NA	NA	NA	NA	NA	NA	NA	NA	NA	NA	NA	NA	NA	NA	NA	NA	NA	NA	NA	NA	NA	NA	NA	NA	NA	NA	NA	NA	NA	NA	NA	NA	NA
AZf33	kemkem	2	Animal feces	0	NA	NA	NA	NA	NA	NA	NA	NA	NA	NA	NA	NA	NA	NA	NA	NA	NA	NA	NA	NA	NA	NA	NA	NA	NA	NA	NA	NA	NA	NA	NA	NA	NA	NA	NA	NA
AZf34	kemkem	2	Animal feces	1	10	R	19	S	26	S	26	S	24	S	12	R	25	S	24	S	23	S	0	R	23	S	33	S	0	R	5	0	4	AMP, C, NA, SXT	1	1	1	0	S. IIIb (Salmonella enterica subsp. diarizonae)	61 : c : z35
AZf35	kemkem	2	Animal feces	0	NA	NA	NA	NA	NA	NA	NA	NA	NA	NA	NA	NA	NA	NA	NA	NA	NA	NA	NA	NA	NA	NA	NA	NA	NA	NA	NA	NA	NA	NA	NA	NA	NA	NA	NA	NA
AZf36	kemkem	2	Animal feces	0	NA	NA	NA	NA	NA	NA	NA	NA	NA	NA	NA	NA	NA	NA	NA	NA	NA	NA	NA	NA	NA	NA	NA	NA	NA	NA	NA	NA	NA	NA	NA	NA	NA	NA	NA	NA
WM1	Fogera	2	milk	1	25	S	25	S	29	S	28	S	29	S	27	S	24	S	18	S	20	S	21	S	24	S	31	S	24	S	8	0	0		0	1	1	0	S. Uganda	3,10 : l,z13 : 1,5
WM2	Fogera	2	milk	0	NA	NA	NA	NA	NA	NA	NA	NA	NA	NA	NA	NA	NA	NA	NA	NA	NA	NA	NA	NA	NA	NA	NA	NA	NA	NA	NA	NA	NA	NA	NA	NA	NA	NA	NA	NA
WM3	Fogera	2	milk	0	NA	NA	NA	NA	NA	NA	NA	NA	NA	NA	NA	NA	NA	NA	NA	NA	NA	NA	NA	NA	NA	NA	NA	NA	NA	NA	NA	NA	NA	NA	NA	NA	NA	NA	NA	NA
WM4	Fogera	2	milk	0	NA	NA	NA	NA	NA	NA	NA	NA	NA	NA	NA	NA	NA	NA	NA	NA	NA	NA	NA	NA	NA	NA	NA	NA	NA	NA	NA	NA	NA	NA	NA	NA	NA	NA	NA	NA
WM5	Fogera	2	milk	1	24	S	26	S	29	S	26	S	24	S	25	S	23	S	16	S	15	S	23	S	29	S	32	S	25	S	8	0	0		0	1	1	0	S. Bredeney	1,4,12,27 : l,v : 1,7
WM6	Fogera	2	milk	0	NA	NA	NA	NA	NA	NA	NA	NA	NA	NA	NA	NA	NA	NA	NA	NA	NA	NA	NA	NA	NA	NA	NA	NA	NA	NA	NA	NA	NA	NA	NA	NA	NA	NA	NA	NA
WCH7	Fogera	2	Milk container	0	NA	NA	NA	NA	NA	NA	NA	NA	NA	NA	NA	NA	NA	NA	NA	NA	NA	NA	NA	NA	NA	NA	NA	NA	NA	NA	NA	NA	NA	NA	NA	NA	NA	NA	NA	NA
WC8	Fogera	2	Milk container	0	NA	NA	NA	NA	NA	NA	NA	NA	NA	NA	NA	NA	NA	NA	NA	NA	NA	NA	NA	NA	NA	NA	NA	NA	NA	NA	NA	NA	NA	NA	NA	NA	NA	NA	NA	NA
WC9	Fogera	2	Milk container	0	NA	NA	NA	NA	NA	NA	NA	NA	NA	NA	NA	NA	NA	NA	NA	NA	NA	NA	NA	NA	NA	NA	NA	NA	NA	NA	NA	NA	NA	NA	NA	NA	NA	NA	NA	NA
WC10	Fogera	2	Milk container	0	NA	NA	NA	NA	NA	NA	NA	NA	NA	NA	NA	NA	NA	NA	NA	NA	NA	NA	NA	NA	NA	NA	NA	NA	NA	NA	NA	NA	NA	NA	NA	NA	NA	NA	NA	NA
WC11	Fogera	2	Milk container	0	NA	NA	NA	NA	NA	NA	NA	NA	NA	NA	NA	NA	NA	NA	NA	NA	NA	NA	NA	NA	NA	NA	NA	NA	NA	NA	NA	NA	NA	NA	NA	NA	NA	NA	NA	NA
WC12	Fogera	2	Milk container	0	NA	NA	NA	NA	NA	NA	NA	NA	NA	NA	NA	NA	NA	NA	NA	NA	NA	NA	NA	NA	NA	NA	NA	NA	NA	NA	NA	NA	NA	NA	NA	NA	NA	NA	NA	NA
WHS14	Fogera	2	Hand swab	0	NA	NA	NA	NA	NA	NA	NA	NA	NA	NA	NA	NA	NA	NA	NA	NA	NA	NA	NA	NA	NA	NA	NA	NA	NA	NA	NA	NA	NA	NA	NA	NA	NA	NA	NA	NA
WHS15	Fogera	2	Hand swab	0	NA	NA	NA	NA	NA	NA	NA	NA	NA	NA	NA	NA	NA	NA	NA	NA	NA	NA	NA	NA	NA	NA	NA	NA	NA	NA	NA	NA	NA	NA	NA	NA	NA	NA	NA	NA
WHS16	Fogera	2	Hand swab	0	NA	NA	NA	NA	NA	NA	NA	NA	NA	NA	NA	NA	NA	NA	NA	NA	NA	NA	NA	NA	NA	NA	NA	NA	NA	NA	NA	NA	NA	NA	NA	NA	NA	NA	NA	NA
WHS17	Fogera	2	Hand swab	0	NA	NA	NA	NA	NA	NA	NA	NA	NA	NA	NA	NA	NA	NA	NA	NA	NA	NA	NA	NA	NA	NA	NA	NA	NA	NA	NA	NA	NA	NA	NA	NA	NA	NA	NA	NA
WHS18	Fogera	2	Hand swab	0	NA	NA	NA	NA	NA	NA	NA	NA	NA	NA	NA	NA	NA	NA	NA	NA	NA	NA	NA	NA	NA	NA	NA	NA	NA	NA	NA	NA	NA	NA	NA	NA	NA	NA	NA	NA
WHS19	Fogera	2	Hand swab	0	NA	NA	NA	NA	NA	NA	NA	NA	NA	NA	NA	NA	NA	NA	NA	NA	NA	NA	NA	NA	NA	NA	NA	NA	NA	NA	NA	NA	NA	NA	NA	NA	NA	NA	NA	NA
WG20	Fogera	2	sewage	0	NA	NA	NA	NA	NA	NA	NA	NA	NA	NA	NA	NA	NA	NA	NA	NA	NA	NA	NA	NA	NA	NA	NA	NA	NA	NA	NA	NA	NA	NA	NA	NA	NA	NA	NA	NA
WG21	Fogera	2	sewage	0	NA	NA	NA	NA	NA	NA	NA	NA	NA	NA	NA	NA	NA	NA	NA	NA	NA	NA	NA	NA	NA	NA	NA	NA	NA	NA	NA	NA	NA	NA	NA	NA	NA	NA	NA	NA
WG22	Fogera	2	sewage	0	NA	NA	NA	NA	NA	NA	NA	NA	NA	NA	NA	NA	NA	NA	NA	NA	NA	NA	NA	NA	NA	NA	NA	NA	NA	NA	NA	NA	NA	NA	NA	NA	NA	NA	NA	NA
WG23	Fogera	2	sewage	0	NA	NA	NA	NA	NA	NA	NA	NA	NA	NA	NA	NA	NA	NA	NA	NA	NA	NA	NA	NA	NA	NA	NA	NA	NA	NA	NA	NA	NA	NA	NA	NA	NA	NA	NA	NA
WG24	Fogera	2	sewage	0	NA	NA	NA	NA	NA	NA	NA	NA	NA	NA	NA	NA	NA	NA	NA	NA	NA	NA	NA	NA	NA	NA	NA	NA	NA	NA	NA	NA	NA	NA	NA	NA	NA	NA	NA	NA
WG25	Fogera	2	sewage	0	NA	NA	NA	NA	NA	NA	NA	NA	NA	NA	NA	NA	NA	NA	NA	NA	NA	NA	NA	NA	NA	NA	NA	NA	NA	NA	NA	NA	NA	NA	NA	NA	NA	NA	NA	NA
Wsl26	Fogera	2	Human stool	0	NA	NA	NA	NA	NA	NA	NA	NA	NA	NA	NA	NA	NA	NA	NA	NA	NA	NA	NA	NA	NA	NA	NA	NA	NA	NA	NA	NA	NA	NA	NA	NA	NA	NA	NA	NA
Wsl27	Fogera	2	Human stool	1	24	S	26	S	29	S	27	S	24	S	10	R	23	S	16	S	15	S	23	S	25	S	32	S	25	S	7	0	1	C	0	1	1	0	S. Bredeney	1,4,12,27 : l,v : 1,7
Wsl28	Fogera	2	Human stool	0	NA	NA	NA	NA	NA	NA	NA	NA	NA	NA	NA	NA	NA	NA	NA	NA	NA	NA	NA	NA	NA	NA	NA	NA	NA	NA	NA	NA	NA	NA	NA	NA	NA	NA	NA	NA
Wsl29	Fogera	2	Human stool	0	NA	NA	NA	NA	NA	NA	NA	NA	NA	NA	NA	NA	NA	NA	NA	NA	NA	NA	NA	NA	NA	NA	NA	NA	NA	NA	NA	NA	NA	NA	NA	NA	NA	NA	NA	NA
Wsl30	Fogera	2	Human stool	0	NA	NA	NA	NA	NA	NA	NA	NA	NA	NA	NA	NA	NA	NA	NA	NA	NA	NA	NA	NA	NA	NA	NA	NA	NA	NA	NA	NA	NA	NA	NA	NA	NA	NA	NA	NA
Wsl31	Fogera	2	Human stool	0	NA	NA	NA	NA	NA	NA	NA	NA	NA	NA	NA	NA	NA	NA	NA	NA	NA	NA	NA	NA	NA	NA	NA	NA	NA	NA	NA	NA	NA	NA	NA	NA	NA	NA	NA	NA
WF32	Fogera	2	Animal feces	0	NA	NA	NA	NA	NA	NA	NA	NA	NA	NA	NA	NA	NA	NA	NA	NA	NA	NA	NA	NA	NA	NA	NA	NA	NA	NA	NA	NA	NA	NA	NA	NA	NA	NA	NA	NA
WF33	Fogera	2	Animal feces	1	25	S	25	S	29	S	28	S	29	S	27	S	24	S	18	S	20	S	11	R	28	S	31	S	24	S	8	0	1	NA	0	1	1	0	S. Uganda	3,10 : l,z13 : 1,5
WF34	Fogera	2	Animal feces	0	NA	NA	NA	NA	NA	NA	NA	NA	NA	NA	NA	NA	NA	NA	NA	NA	NA	NA	NA	NA	NA	NA	NA	NA	NA	NA	NA	NA	NA	NA	NA	NA	NA	NA	NA	NA
WF35	Fogera	2	Animal feces	0	NA	NA	NA	NA	NA	NA	NA	NA	NA	NA	NA	NA	NA	NA	NA	NA	NA	NA	NA	NA	NA	NA	NA	NA	NA	NA	NA	NA	NA	NA	NA	NA	NA	NA	NA	NA
WF36	Fogera	2	Animal feces	0	NA	NA	NA	NA	NA	NA	NA	NA	NA	NA	NA	NA	NA	NA	NA	NA	NA	NA	NA	NA	NA	NA	NA	NA	NA	NA	NA	NA	NA	NA	NA	NA	NA	NA	NA	NA
WF37	Fogera	2	Animal feces	0	NA	NA	NA	NA	NA	NA	NA	NA	NA	NA	NA	NA	NA	NA	NA	NA	NA	NA	NA	NA	NA	NA	NA	NA	NA	NA	NA	NA	NA	NA	NA	NA	NA	NA	NA	NA
GM1	Gondar	2	milk	0	NA	NA	NA	NA	NA	NA	NA	NA	NA	NA	NA	NA	NA	NA	NA	NA	NA	NA	NA	NA	NA	NA	NA	NA	NA	NA	NA	NA	NA	NA	NA	NA	NA	NA	NA	NA
GM2	Gondar	2	milk	0	NA	NA	NA	NA	NA	NA	NA	NA	NA	NA	NA	NA	NA	NA	NA	NA	NA	NA	NA	NA	NA	NA	NA	NA	NA	NA	NA	NA	NA	NA	NA	NA	NA	NA	NA	NA
GM3	Gondar	2	milk	0	NA	NA	NA	NA	NA	NA	NA	NA	NA	NA	NA	NA	NA	NA	NA	NA	NA	NA	NA	NA	NA	NA	NA	NA	NA	NA	NA	NA	NA	NA	NA	NA	NA	NA	NA	NA
GM4	Gondar	2	milk	0	NA	NA	NA	NA	NA	NA	NA	NA	NA	NA	NA	NA	NA	NA	NA	NA	NA	NA	NA	NA	NA	NA	NA	NA	NA	NA	NA	NA	NA	NA	NA	NA	NA	NA	NA	NA
GM5	Gondar	2	milk	0	NA	NA	NA	NA	NA	NA	NA	NA	NA	NA	NA	NA	NA	NA	NA	NA	NA	NA	NA	NA	NA	NA	NA	NA	NA	NA	NA	NA	NA	NA	NA	NA	NA	NA	NA	NA
GC6	Gondar	2	Milk container	0	NA	NA	NA	NA	NA	NA	NA	NA	NA	NA	NA	NA	NA	NA	NA	NA	NA	NA	NA	NA	NA	NA	NA	NA	NA	NA	NA	NA	NA	NA	NA	NA	NA	NA	NA	NA
GC7	Gondar	2	Milk container	0	NA	NA	NA	NA	NA	NA	NA	NA	NA	NA	NA	NA	NA	NA	NA	NA	NA	NA	NA	NA	NA	NA	NA	NA	NA	NA	NA	NA	NA	NA	NA	NA	NA	NA	NA	NA
GC8	Gondar	2	Milk container	0	NA	NA	NA	NA	NA	NA	NA	NA	NA	NA	NA	NA	NA	NA	NA	NA	NA	NA	NA	NA	NA	NA	NA	NA	NA	NA	NA	NA	NA	NA	NA	NA	NA	NA	NA	NA
GC9	Gondar	2	Milk container	0	NA	NA	NA	NA	NA	NA	NA	NA	NA	NA	NA	NA	NA	NA	NA	NA	NA	NA	NA	NA	NA	NA	NA	NA	NA	NA	NA	NA	NA	NA	NA	NA	NA	NA	NA	NA
GC10	Gondar	2	Milk container	0	NA	NA	NA	NA	NA	NA	NA	NA	NA	NA	NA	NA	NA	NA	NA	NA	NA	NA	NA	NA	NA	NA	NA	NA	NA	NA	NA	NA	NA	NA	NA	NA	NA	NA	NA	NA
GH11	Gondar	2	Hand swab	0	NA	NA	NA	NA	NA	NA	NA	NA	NA	NA	NA	NA	NA	NA	NA	NA	NA	NA	NA	NA	NA	NA	NA	NA	NA	NA	NA	NA	NA	NA	NA	NA	NA	NA	NA	NA
GH12	Gondar	2	Hand swab	0	NA	NA	NA	NA	NA	NA	NA	NA	NA	NA	NA	NA	NA	NA	NA	NA	NA	NA	NA	NA	NA	NA	NA	NA	NA	NA	NA	NA	NA	NA	NA	NA	NA	NA	NA	NA
GH13	Gondar	2	Hand swab	0	NA	NA	NA	NA	NA	NA	NA	NA	NA	NA	NA	NA	NA	NA	NA	NA	NA	NA	NA	NA	NA	NA	NA	NA	NA	NA	NA	NA	NA	NA	NA	NA	NA	NA	NA	NA
GH14	Gondar	2	Hand swab	0	NA	NA	NA	NA	NA	NA	NA	NA	NA	NA	NA	NA	NA	NA	NA	NA	NA	NA	NA	NA	NA	NA	NA	NA	NA	NA	NA	NA	NA	NA	NA	NA	NA	NA	NA	NA
GH15	Gondar	2	Hand swab	0	NA	NA	NA	NA	NA	NA	NA	NA	NA	NA	NA	NA	NA	NA	NA	NA	NA	NA	NA	NA	NA	NA	NA	NA	NA	NA	NA	NA	NA	NA	NA	NA	NA	NA	NA	NA
GS16	Gondar	2	sewage	0	NA	NA	NA	NA	NA	NA	NA	NA	NA	NA	NA	NA	NA	NA	NA	NA	NA	NA	NA	NA	NA	NA	NA	NA	NA	NA	NA	NA	NA	NA	NA	NA	NA	NA	NA	NA
GS17	Gondar	2	sewage	0	NA	NA	NA	NA	NA	NA	NA	NA	NA	NA	NA	NA	NA	NA	NA	NA	NA	NA	NA	NA	NA	NA	NA	NA	NA	NA	NA	NA	NA	NA	NA	NA	NA	NA	NA	NA
GS18	Gondar	2	sewage	0	NA	NA	NA	NA	NA	NA	NA	NA	NA	NA	NA	NA	NA	NA	NA	NA	NA	NA	NA	NA	NA	NA	NA	NA	NA	NA	NA	NA	NA	NA	NA	NA	NA	NA	NA	NA
GS19	Gondar	2	sewage	0	NA	NA	NA	NA	NA	NA	NA	NA	NA	NA	NA	NA	NA	NA	NA	NA	NA	NA	NA	NA	NA	NA	NA	NA	NA	NA	NA	NA	NA	NA	NA	NA	NA	NA	NA	NA
GS20	Gondar	2	sewage	1	23	S	25	S	29	S	28	S	23	S	25	S	9	R	20	S	22	S	23	S	26	S	30	I	25	S	8	1	1	TE	0	1	1	0	S. Uganda	3,10 : l,z13 : 1,5
GL21	Gondar	2	Human stool	0	NA	NA	NA	NA	NA	NA	NA	NA	NA	NA	NA	NA	NA	NA	NA	NA	NA	NA	NA	NA	NA	NA	NA	NA	NA	NA	NA	NA	NA	NA	NA	NA	NA	NA	NA	NA
GL22	Gondar	2	Human stool	0	NA	NA	NA	NA	NA	NA	NA	NA	NA	NA	NA	NA	NA	NA	NA	NA	NA	NA	NA	NA	NA	NA	NA	NA	NA	NA	NA	NA	NA	NA	NA	NA	NA	NA	NA	NA
GL23	Gondar	2	Human stool	0	NA	NA	NA	NA	NA	NA	NA	NA	NA	NA	NA	NA	NA	NA	NA	NA	NA	NA	NA	NA	NA	NA	NA	NA	NA	NA	NA	NA	NA	NA	NA	NA	NA	NA	NA	NA
GL24	Gondar	2	Human stool	0	NA	NA	NA	NA	NA	NA	NA	NA	NA	NA	NA	NA	NA	NA	NA	NA	NA	NA	NA	NA	NA	NA	NA	NA	NA	NA	NA	NA	NA	NA	NA	NA	NA	NA	NA	NA
GL25	Gondar	2	Human stool	0	NA	NA	NA	NA	NA	NA	NA	NA	NA	NA	NA	NA	NA	NA	NA	NA	NA	NA	NA	NA	NA	NA	NA	NA	NA	NA	NA	NA	NA	NA	NA	NA	NA	NA	NA	NA
GF26	Gondar	2	Animal feces	0	NA	NA	NA	NA	NA	NA	NA	NA	NA	NA	NA	NA	NA	NA	NA	NA	NA	NA	NA	NA	NA	NA	NA	NA	NA	NA	NA	NA	NA	NA	NA	NA	NA	NA	NA	NA
GF27	Gondar	2	Animal feces	0	NA	NA	NA	NA	NA	NA	NA	NA	NA	NA	NA	NA	NA	NA	NA	NA	NA	NA	NA	NA	NA	NA	NA	NA	NA	NA	NA	NA	NA	NA	NA	NA	NA	NA	NA	NA
GF28	Gondar	2	Animal feces	1	11	R	16	I	31	S	27	S	23	S	12	R	24	S	24	S	26	S	10	R	27	S	30	S	0	R	4	1	4	AMP, C, NA, SXT	1	1	1	0	S. IIIb (Salmonella enterica subsp. diarizonae)	61 : c : z35
GF29	Gondar	2	Animal feces	0	NA	NA	NA	NA	NA	NA	NA	NA	NA	NA	NA	NA	NA	NA	NA	NA	NA	NA	NA	NA	NA	NA	NA	NA	NA	NA	NA	NA	NA	NA	NA	NA	NA	NA	NA	NA
GF30	Gondar	2	Animal feces	0	NA	NA	NA	NA	NA	NA	NA	NA	NA	NA	NA	NA	NA	NA	NA	NA	NA	NA	NA	NA	NA	NA	NA	NA	NA	NA	NA	NA	NA	NA	NA	NA	NA	NA	NA	NA
DK1	Debark	2	milk	0	NA	NA	NA	NA	NA	NA	NA	NA	NA	NA	NA	NA	NA	NA	NA	NA	NA	NA	NA	NA	NA	NA	NA	NA	NA	NA	NA	NA	NA	NA	NA	NA	NA	NA	NA	NA
DK2	Debark	2	milk	0	NA	NA	NA	NA	NA	NA	NA	NA	NA	NA	NA	NA	NA	NA	NA	NA	NA	NA	NA	NA	NA	NA	NA	NA	NA	NA	NA	NA	NA	NA	NA	NA	NA	NA	NA	NA
DK3	Debark	2	milk	0	NA	NA	NA	NA	NA	NA	NA	NA	NA	NA	NA	NA	NA	NA	NA	NA	NA	NA	NA	NA	NA	NA	NA	NA	NA	NA	NA	NA	NA	NA	NA	NA	NA	NA	NA	NA
DK4	Debark	2	milk	0	NA	NA	NA	NA	NA	NA	NA	NA	NA	NA	NA	NA	NA	NA	NA	NA	NA	NA	NA	NA	NA	NA	NA	NA	NA	NA	NA	NA	NA	NA	NA	NA	NA	NA	NA	NA
DK5	Debark	2	milk	0	NA	NA	NA	NA	NA	NA	NA	NA	NA	NA	NA	NA	NA	NA	NA	NA	NA	NA	NA	NA	NA	NA	NA	NA	NA	NA	NA	NA	NA	NA	NA	NA	NA	NA	NA	NA
DK6	Debark	2	milk	0	NA	NA	NA	NA	NA	NA	NA	NA	NA	NA	NA	NA	NA	NA	NA	NA	NA	NA	NA	NA	NA	NA	NA	NA	NA	NA	NA	NA	NA	NA	NA	NA	NA	NA	NA	NA
DK9	Debark	2	Hand swab	0	NA	NA	NA	NA	NA	NA	NA	NA	NA	NA	NA	NA	NA	NA	NA	NA	NA	NA	NA	NA	NA	NA	NA	NA	NA	NA	NA	NA	NA	NA	NA	NA	NA	NA	NA	NA
DK10	Debark	2	Hand swab	0	NA	NA	NA	NA	NA	NA	NA	NA	NA	NA	NA	NA	NA	NA	NA	NA	NA	NA	NA	NA	NA	NA	NA	NA	NA	NA	NA	NA	NA	NA	NA	NA	NA	NA	NA	NA
DK11	Debark	2	Hand swab	0	NA	NA	NA	NA	NA	NA	NA	NA	NA	NA	NA	NA	NA	NA	NA	NA	NA	NA	NA	NA	NA	NA	NA	NA	NA	NA	NA	NA	NA	NA	NA	NA	NA	NA	NA	NA
DK12	Debark	2	Hand swab	0	NA	NA	NA	NA	NA	NA	NA	NA	NA	NA	NA	NA	NA	NA	NA	NA	NA	NA	NA	NA	NA	NA	NA	NA	NA	NA	NA	NA	NA	NA	NA	NA	NA	NA	NA	NA
DK13	Debark	2	Hand swab	0	NA	NA	NA	NA	NA	NA	NA	NA	NA	NA	NA	NA	NA	NA	NA	NA	NA	NA	NA	NA	NA	NA	NA	NA	NA	NA	NA	NA	NA	NA	NA	NA	NA	NA	NA	NA
DK14	Debark	2	Hand swab	0	NA	NA	NA	NA	NA	NA	NA	NA	NA	NA	NA	NA	NA	NA	NA	NA	NA	NA	NA	NA	NA	NA	NA	NA	NA	NA	NA	NA	NA	NA	NA	NA	NA	NA	NA	NA
DK15	Debark	2	Milk container	1	25	S	26	S	30	S	26	S	25	S	28	S	25	S	22	S	12	R	26	S	10	R	33	S	26	S	7	0	2	AT, NOR	0	1	0	0	S. IIIb (Salmonella enterica subsp. diarizonae)	47 : i : z
DK16	Debark	2	Milk container	0	NA	NA	NA	NA	NA	NA	NA	NA	NA	NA	NA	NA	NA	NA	NA	NA	NA	NA	NA	NA	NA	NA	NA	NA	NA	NA	NA	NA	NA	NA	NA	NA	NA	NA	NA	NA
DK17	Debark	2	Milk container	0	NA	NA	NA	NA	NA	NA	NA	NA	NA	NA	NA	NA	NA	NA	NA	NA	NA	NA	NA	NA	NA	NA	NA	NA	NA	NA	NA	NA	NA	NA	NA	NA	NA	NA	NA	NA
DK18	Debark	2	Milk container	0	NA	NA	NA	NA	NA	NA	NA	NA	NA	NA	NA	NA	NA	NA	NA	NA	NA	NA	NA	NA	NA	NA	NA	NA	NA	NA	NA	NA	NA	NA	NA	NA	NA	NA	NA	NA
DK19	Debark	2	Milk container	0	NA	NA	NA	NA	NA	NA	NA	NA	NA	NA	NA	NA	NA	NA	NA	NA	NA	NA	NA	NA	NA	NA	NA	NA	NA	NA	NA	NA	NA	NA	NA	NA	NA	NA	NA	NA
DK20	Debark	2	Milk container	0	NA	NA	NA	NA	NA	NA	NA	NA	NA	NA	NA	NA	NA	NA	NA	NA	NA	NA	NA	NA	NA	NA	NA	NA	NA	NA	NA	NA	NA	NA	NA	NA	NA	NA	NA	NA
DK21	Debark	2	sewage	0	NA	NA	NA	NA	NA	NA	NA	NA	NA	NA	NA	NA	NA	NA	NA	NA	NA	NA	NA	NA	NA	NA	NA	NA	NA	NA	NA	NA	NA	NA	NA	NA	NA	NA	NA	NA
DK22	Debark	2	sewage	0	NA	NA	NA	NA	NA	NA	NA	NA	NA	NA	NA	NA	NA	NA	NA	NA	NA	NA	NA	NA	NA	NA	NA	NA	NA	NA	NA	NA	NA	NA	NA	NA	NA	NA	NA	NA
DK23	Debark	2	sewage	0	NA	NA	NA	NA	NA	NA	NA	NA	NA	NA	NA	NA	NA	NA	NA	NA	NA	NA	NA	NA	NA	NA	NA	NA	NA	NA	NA	NA	NA	NA	NA	NA	NA	NA	NA	NA
DK24	Debark	2	sewage	0	NA	NA	NA	NA	NA	NA	NA	NA	NA	NA	NA	NA	NA	NA	NA	NA	NA	NA	NA	NA	NA	NA	NA	NA	NA	NA	NA	NA	NA	NA	NA	NA	NA	NA	NA	NA
DK25	Debark	2	sewage	1	0	R	18	S	28	S	27	S	24	S	28	S	25	S	18	S	15	S	22	S	28	S	35	S	24	S	7	0	1	AMP	0	1	1	0	S. IIIb (Salmonella enterica subsp. diarizonae)	47 : i : z
DK26	Debark	2	sewage	0	NA	NA	NA	NA	NA	NA	NA	NA	NA	NA	NA	NA	NA	NA	NA	NA	NA	NA	NA	NA	NA	NA	NA	NA	NA	NA	NA	NA	NA	NA	NA	NA	NA	NA	NA	NA
DK27	Debark	2	Human stool	0	NA	NA	NA	NA	NA	NA	NA	NA	NA	NA	NA	NA	NA	NA	NA	NA	NA	NA	NA	NA	NA	NA	NA	NA	NA	NA	NA	NA	NA	NA	NA	NA	NA	NA	NA	NA
DK28/1	Debark	2	Animal feces	0	NA	NA	NA	NA	NA	NA	NA	NA	NA	NA	NA	NA	NA	NA	NA	NA	NA	NA	NA	NA	NA	NA	NA	NA	NA	NA	NA	NA	NA	NA	NA	NA	NA	NA	NA	NA
DK29/2	Debark	2	Animal feces	0	NA	NA	NA	NA	NA	NA	NA	NA	NA	NA	NA	NA	NA	NA	NA	NA	NA	NA	NA	NA	NA	NA	NA	NA	NA	NA	NA	NA	NA	NA	NA	NA	NA	NA	NA	NA
DK30/3	Debark	2	Animal feces	0	NA	NA	NA	NA	NA	NA	NA	NA	NA	NA	NA	NA	NA	NA	NA	NA	NA	NA	NA	NA	NA	NA	NA	NA	NA	NA	NA	NA	NA	NA	NA	NA	NA	NA	NA	NA
DK31/4	Debark	2	Animal feces	0	NA	NA	NA	NA	NA	NA	NA	NA	NA	NA	NA	NA	NA	NA	NA	NA	NA	NA	NA	NA	NA	NA	NA	NA	NA	NA	NA	NA	NA	NA	NA	NA	NA	NA	NA	NA
DK32/5	Debark	2	Animal feces	0	NA	NA	NA	NA	NA	NA	NA	NA	NA	NA	NA	NA	NA	NA	NA	NA	NA	NA	NA	NA	NA	NA	NA	NA	NA	NA	NA	NA	NA	NA	NA	NA	NA	NA	NA	NA
DK33/6	Debark	2	Animal feces	0	NA	NA	NA	NA	NA	NA	NA	NA	NA	NA	NA	NA	NA	NA	NA	NA	NA	NA	NA	NA	NA	NA	NA	NA	NA	NA	NA	NA	NA	NA	NA	NA	NA	NA	NA	NA
MBD1	Bahir dar zuria	1	milk	0	NA	NA	NA	NA	NA	NA	NA	NA	NA	NA	NA	NA	NA	NA	NA	NA	NA	NA	NA	NA	NA	NA	NA	NA	NA	NA	NA	NA	NA	NA	NA	NA	NA	NA	NA	NA
MBD2	Bahir dar zuria	1	milk	0	NA	NA	NA	NA	NA	NA	NA	NA	NA	NA	NA	NA	NA	NA	NA	NA	NA	NA	NA	NA	NA	NA	NA	NA	NA	NA	NA	NA	NA	NA	NA	NA	NA	NA	NA	NA
MBD3	Bahir dar zuria	1	milk	0	NA	NA	NA	NA	NA	NA	NA	NA	NA	NA	NA	NA	NA	NA	NA	NA	NA	NA	NA	NA	NA	NA	NA	NA	NA	NA	NA	NA	NA	NA	NA	NA	NA	NA	NA	NA
MBD4	Bahir dar zuria	1	milk	1	25	S	10	R	29	S	26	S	22	S	12	R	23	S	18	S	20	S	22	S	24	S	14	R	16	I	5	1	3	AMC, C, CIP	1	1	1	0	S. Uganda	3,10 : l,z13 : 1,5
MBD5	Bahir dar zuria	1	milk	0	NA	NA	NA	NA	NA	NA	NA	NA	NA	NA	NA	NA	NA	NA	NA	NA	NA	NA	NA	NA	NA	NA	NA	NA	NA	NA	NA	NA	NA	NA	NA	NA	NA	NA	NA	NA
MBD6	Bahir dar zuria	1	milk	0	NA	NA	NA	NA	NA	NA	NA	NA	NA	NA	NA	NA	NA	NA	NA	NA	NA	NA	NA	NA	NA	NA	NA	NA	NA	NA	NA	NA	NA	NA	NA	NA	NA	NA	NA	NA
BD7	Bahir dar zuria	1	Milk container	0	NA	NA	NA	NA	NA	NA	NA	NA	NA	NA	NA	NA	NA	NA	NA	NA	NA	NA	NA	NA	NA	NA	NA	NA	NA	NA	NA	NA	NA	NA	NA	NA	NA	NA	NA	NA
BD8	Bahir dar zuria	1	Milk container	0	NA	NA	NA	NA	NA	NA	NA	NA	NA	NA	NA	NA	NA	NA	NA	NA	NA	NA	NA	NA	NA	NA	NA	NA	NA	NA	NA	NA	NA	NA	NA	NA	NA	NA	NA	NA
BD9	Bahir dar zuria	1	Milk container	0	NA	NA	NA	NA	NA	NA	NA	NA	NA	NA	NA	NA	NA	NA	NA	NA	NA	NA	NA	NA	NA	NA	NA	NA	NA	NA	NA	NA	NA	NA	NA	NA	NA	NA	NA	NA
BD10	Bahir dar zuria	1	Milk container	0	NA	NA	NA	NA	NA	NA	NA	NA	NA	NA	NA	NA	NA	NA	NA	NA	NA	NA	NA	NA	NA	NA	NA	NA	NA	NA	NA	NA	NA	NA	NA	NA	NA	NA	NA	NA
BD11	Bahir dar zuria	1	Milk container	1	24	S	22	S	27	S	25	S	22	S	28	S	10	R	20	S	18	S	11	R	29	S	15	R	23	S	8	0	3	TE, NA, CIP	1	1	1	0	S. Urbana	30 : b : e,n,x
BD12	Bahir dar zuria	1	Milk container	0	NA	NA	NA	NA	NA	NA	NA	NA	NA	NA	NA	NA	NA	NA	NA	NA	NA	NA	NA	NA	NA	NA	NA	NA	NA	NA	NA	NA	NA	NA	NA	NA	NA	NA	NA	NA
BD13	Bahir dar zuria	1	Hand swab	0	NA	NA	NA	NA	NA	NA	NA	NA	NA	NA	NA	NA	NA	NA	NA	NA	NA	NA	NA	NA	NA	NA	NA	NA	NA	NA	NA	NA	NA	NA	NA	NA	NA	NA	NA	NA
BD14	Bahir dar zuria	1	Hand swab	0	NA	NA	NA	NA	NA	NA	NA	NA	NA	NA	NA	NA	NA	NA	NA	NA	NA	NA	NA	NA	NA	NA	NA	NA	NA	NA	NA	NA	NA	NA	NA	NA	NA	NA	NA	NA
BD15	Bahir dar zuria	1	Hand swab	0	NA	NA	NA	NA	NA	NA	NA	NA	NA	NA	NA	NA	NA	NA	NA	NA	NA	NA	NA	NA	NA	NA	NA	NA	NA	NA	NA	NA	NA	NA	NA	NA	NA	NA	NA	NA
BD16	Bahir dar zuria	1	Hand swab	0	NA	NA	NA	NA	NA	NA	NA	NA	NA	NA	NA	NA	NA	NA	NA	NA	NA	NA	NA	NA	NA	NA	NA	NA	NA	NA	NA	NA	NA	NA	NA	NA	NA	NA	NA	NA
BD17	Bahir dar zuria	1	Hand swab	0	NA	NA	NA	NA	NA	NA	NA	NA	NA	NA	NA	NA	NA	NA	NA	NA	NA	NA	NA	NA	NA	NA	NA	NA	NA	NA	NA	NA	NA	NA	NA	NA	NA	NA	NA	NA
BD18	Bahir dar zuria	1	Hand swab	0	NA	NA	NA	NA	NA	NA	NA	NA	NA	NA	NA	NA	NA	NA	NA	NA	NA	NA	NA	NA	NA	NA	NA	NA	NA	NA	NA	NA	NA	NA	NA	NA	NA	NA	NA	NA
BD19	Bahir dar zuria	1	sewage	0	NA	NA	NA	NA	NA	NA	NA	NA	NA	NA	NA	NA	NA	NA	NA	NA	NA	NA	NA	NA	NA	NA	NA	NA	NA	NA	NA	NA	NA	NA	NA	NA	NA	NA	NA	NA
BD20	Bahir dar zuria	1	sewage	0	NA	NA	NA	NA	NA	NA	NA	NA	NA	NA	NA	NA	NA	NA	NA	NA	NA	NA	NA	NA	NA	NA	NA	NA	NA	NA	NA	NA	NA	NA	NA	NA	NA	NA	NA	NA
BD21	Bahir dar zuria	1	sewage	0	NA	NA	NA	NA	NA	NA	NA	NA	NA	NA	NA	NA	NA	NA	NA	NA	NA	NA	NA	NA	NA	NA	NA	NA	NA	NA	NA	NA	NA	NA	NA	NA	NA	NA	NA	NA
BD22	Bahir dar zuria	1	sewage	0	NA	NA	NA	NA	NA	NA	NA	NA	NA	NA	NA	NA	NA	NA	NA	NA	NA	NA	NA	NA	NA	NA	NA	NA	NA	NA	NA	NA	NA	NA	NA	NA	NA	NA	NA	NA
BD23	Bahir dar zuria	1	sewage	0	NA	NA	NA	NA	NA	NA	NA	NA	NA	NA	NA	NA	NA	NA	NA	NA	NA	NA	NA	NA	NA	NA	NA	NA	NA	NA	NA	NA	NA	NA	NA	NA	NA	NA	NA	NA
BD24	Bahir dar zuria	1	sewage	0	NA	NA	NA	NA	NA	NA	NA	NA	NA	NA	NA	NA	NA	NA	NA	NA	NA	NA	NA	NA	NA	NA	NA	NA	NA	NA	NA	NA	NA	NA	NA	NA	NA	NA	NA	NA
BD25	Bahir dar zuria	1	Human stool	0	NA	NA	NA	NA	NA	NA	NA	NA	NA	NA	NA	NA	NA	NA	NA	NA	NA	NA	NA	NA	NA	NA	NA	NA	NA	NA	NA	NA	NA	NA	NA	NA	NA	NA	NA	NA
BD26	Bahir dar zuria	1	Human stool	0	NA	NA	NA	NA	NA	NA	NA	NA	NA	NA	NA	NA	NA	NA	NA	NA	NA	NA	NA	NA	NA	NA	NA	NA	NA	NA	NA	NA	NA	NA	NA	NA	NA	NA	NA	NA
BD27	Bahir dar zuria	1	Human stool	0	NA	NA	NA	NA	NA	NA	NA	NA	NA	NA	NA	NA	NA	NA	NA	NA	NA	NA	NA	NA	NA	NA	NA	NA	NA	NA	NA	NA	NA	NA	NA	NA	NA	NA	NA	NA
BD28	Bahir dar zuria	1	Human stool	0	NA	NA	NA	NA	NA	NA	NA	NA	NA	NA	NA	NA	NA	NA	NA	NA	NA	NA	NA	NA	NA	NA	NA	NA	NA	NA	NA	NA	NA	NA	NA	NA	NA	NA	NA	NA
BD30	Bahir dar zuria	1	Human stool	0	NA	NA	NA	NA	NA	NA	NA	NA	NA	NA	NA	NA	NA	NA	NA	NA	NA	NA	NA	NA	NA	NA	NA	NA	NA	NA	NA	NA	NA	NA	NA	NA	NA	NA	NA	NA
BD31	Bahir dar zuria	1	Animal feces	0	NA	NA	NA	NA	NA	NA	NA	NA	NA	NA	NA	NA	NA	NA	NA	NA	NA	NA	NA	NA	NA	NA	NA	NA	NA	NA	NA	NA	NA	NA	NA	NA	NA	NA	NA	NA
BD32	Bahir dar zuria	1	Animal feces	0	NA	NA	NA	NA	NA	NA	NA	NA	NA	NA	NA	NA	NA	NA	NA	NA	NA	NA	NA	NA	NA	NA	NA	NA	NA	NA	NA	NA	NA	NA	NA	NA	NA	NA	NA	NA
BD33	Bahir dar zuria	1	Animal feces	0	NA	NA	NA	NA	NA	NA	NA	NA	NA	NA	NA	NA	NA	NA	NA	NA	NA	NA	NA	NA	NA	NA	NA	NA	NA	NA	NA	NA	NA	NA	NA	NA	NA	NA	NA	NA
BD34	Bahir dar zuria	1	Animal feces	0	NA	NA	NA	NA	NA	NA	NA	NA	NA	NA	NA	NA	NA	NA	NA	NA	NA	NA	NA	NA	NA	NA	NA	NA	NA	NA	NA	NA	NA	NA	NA	NA	NA	NA	NA	NA
BD35	Bahir dar zuria	1	Animal feces	0	NA	NA	NA	NA	NA	NA	NA	NA	NA	NA	NA	NA	NA	NA	NA	NA	NA	NA	NA	NA	NA	NA	NA	NA	NA	NA	NA	NA	NA	NA	NA	NA	NA	NA	NA	NA
BD36	Bahir dar zuria	1	Animal feces	0	NA	NA	NA	NA	NA	NA	NA	NA	NA	NA	NA	NA	NA	NA	NA	NA	NA	NA	NA	NA	NA	NA	NA	NA	NA	NA	NA	NA	NA	NA	NA	NA	NA	NA	NA	NA
GS5	Gondar	2	Human stool	0	NA	NA	NA	NA	NA	NA	NA	NA	NA	NA	NA	NA	NA	NA	NA	NA	NA	NA	NA	NA	NA	NA	NA	NA	NA	NA	NA	NA	NA	NA	NA	NA	NA	NA	NA	NA

## Sheet: Milker’s information
Sample ID/code	district	Area cluster	gender	Age/years	educatuin	stool -result	habdswab-result	Result Human
D01	dangila	1	female	31-50	illitrate	0	0	0
D02	dangila	1	male	31-50	illitrate	0	0	0			0	negative
D03	dangila	1	male	18-30	secondary	2	1	1			1	positive
D04	dangila	1	male	18-30	tertiary	0	0	0			2	no information
D05	dangila	1	male	31-50	primary or basic	0	0	0
D10	dangila	1	female	18-30	illitrate	0	0	0
B01	Bahir Dar	1	male	18-30	tertiary	0	0	0
B02	Bahir Dar	1	male	31-50	primary or basic	2	0	0
B03	Bahir Dar	1	female	18-30	illitrate	2	0	0
B04	Bahir Dar	1	male	18-30	tertiary	2	0	0
B05	Bahir Dar	1	male	31-50	illitrate	0	0	0
B06	Bahir Dar	1	male	18-30	tertiary	0	0	0
B07	Bahir Dar	1	male	18-30	tertiary	0	0	0
D09	Bahir Dar	1	female	31-50	illitrate	0	0	0
DL1	Takusa	1	female	>50	illitrate	0	0	0
DL2	Takusa	1	female	18-30	primary or basic	0	0	0
DL3	Takusa	1	male	31-50	primary or basic	0	0	0
DL4	Takusa	1	female	18-30	secondary	0	0	0
DL5	Takusa	1	female	18-30	tertiary	0	0	0
DL6	Takusa	1	male	>50	primary or basic	0	0	0
MK1	Gondar Zuria	2	female	>50	illitrate	0	0	0
MK2	Gondar Zuria	2	male	18-30	secondary	1	0	1
MK3	Gondar Zuria	2	male	31-50	secondary	0	0	0
MK4	Gondar Zuria	2	male	31-50	secondary	0	0	0
MK5	Gondar Zuria	2	female	31-50	illitrate	0	0	0
MK6	Gondar Zuria	2	male	31-50	primary or basic	0	0	0
AZ1	Kemkem	2	male	31-50	secondary	0	0	0
AZ2	Kemkem	2	male	18-30	primary or basic	0	0	0
AZ3	Kemkem	2	male	31-50	primary or basic	0	0	0
AZ4	Kemkem	2	male	31-50	secondary	0	0	0
AZ5	Kemkem	2	male	>50	primary or basic	0	0	0
AZ6	Kemkem	2	female	18-30	primary or basic	0	0	0
W1	Fogera	2	male	18-30	tertiary	1	0	1
W2	Fogera	2	female	>50	illitrate	0	0	0
W3	Fogera	2	male	18-30	primary or basic	0	0	0
W4	Fogera	2	male	31-50	illitrate	0	0	0
W5	Fogera	2	male	31-50	primary or basic	0	0	0
W6	Fogera	2	male	>50	primary or basic	0	0	0
G1	Gondar	2	male	>50	tertiary	0	0	0
G2	Gondar	2	male	18-30	primary or basic	0	0	0
G3	Gondar	2	male	31-50	illitrate	0	0	0
G4	Gondar	2	male	31-50	primary or basic	0	0	0
G5	Gondar	2	male	31-50	primary or basic	0	0	0
D07	Gondar	2	male	31-50	illitrate	2	0	0
D08	Gondar	2	female	31-50	tertiary	0	0	0
Dk1	Debark	2	male	>50	secondary	2	0	0
Dk2	Debark	2	male	31-50	primary or basic	2	0	0
Dk3	Debark	2	male	18-30	tertiary	0	0	0
Dk4	Debark	2	male	31-50	tertiary	2	0	0
Dk5	Debark	2	female	18-30	illitrate	2	0	0
Dk6	Debark	2	male	31-50	tertiary	2	0	0
D06	Debark	2	male	31-50	secondary	0	0	0
BDz1	Bahir Dar Zuria	1	male	31-50	secondary	0	0	0
BDz2	Bahir Dar Zuria	1	male	31-50	illitrate	0	0	0
BDz3	Bahir Dar Zuria	1	male	31-50	tertiary	0	0	0
BDz4	Bahir Dar Zuria	1	male	31-50	secondary	0	0	0
BDz5	Bahir Dar Zuria	1	male	31-50	secondary	2	0	0
BDz6	Bahir Dar Zuria	1	male	31-50	secondary	0	0	0
		1
BDz1	Bahirdar Zuria		male	31-50	secondary	0	0
BDz2	Bahirdar Zuria		male	31-50	illitrate	0	0
BDz3	Bahirdar Zuria		male	31-50	tertiary	0	0
BDz4	Bahirdar Zuria		male	31-50	secondary	0	0
BDz5	Bahirdar Zuria		male	31-50	secondary	0	0
BDz6	Bahirdar Zuria		male	31-50	secondary	0	0

## Sheet: Dairy farm information
Farms	Farm size	Feed source	Primary water source	Commonly used milking container	Result
Farm 1	small	2	3	Plstic non food grade	0
Farm 2	small	2	3	Plstic non food grade	0
Farm 3	medium or above	1	3	Plstic non food grade	1
Farm 4	medium or above	1	1	Plstic non food grade	0
Farm 5	small	1	1	Plstic non food grade	0
Farm 6	small	1	1	Almunium/nickle	0
Farm 7	medium or above	1	1	Plstic non food grade	1
Farm 8	small	1	3	graud/tradti	0
Farm 9	medium or above	1	1	Plstic non food grade	0
Farm 10	medium or above	1	1	Plstic food grade	1
Farm 11	small	1	1	Plstic non food grade	1
Farm 12	medium or above	1	1	Plstic non food grade	1
Farm 13	small	1	1	Plstic non food grade	0
Farm 14	medium or above	1	1	Plstic non food grade	0
Farm 15	medium or above	2	1	Almunium/nickle	1
Farm 16	small	1	1	Almunium/nickle	1
Farm 17	small	2	2	Plstic food grade	1
Farm 18	small	2	2	Plstic non food grade	0
Farm 19	small	2	1	Plstic non food grade	1
Farm 20	small	1	1	Plstic non food grade	1
Farm 21	small	1	1	Plstic non food grade	0
Farm 22	small	1	2	Plstic non food grade	1
Farm 23	small	1	1	Plstic non food grade	0
Farm 24	small	1	2	Almunium/nickle	0
Farm 25	small	1	2	Plstic non food grade	0
Farm 26	small	1	1	Plstic non food grade	1
Farm 27	small	1	1	graud/tradti	0
Farm 28	small	1	1	Plstic non food grade	0
Farm 29	small	1	1	Plstic non food grade	0
Farm 30	small	1	1	graud/tradti	1
Farm 31	small	1	1	graud/tradti	0
Farm 32	small	1	1	Plstic non food grade	0
Farm 33	small	1	3	Plstic non food grade	1
Farm 34	small	1	3	Plstic food grade	1
Farm 35	small	1	1	Plstic food grade	0
Farm 36	small	1	1	Plstic non food grade	0
Farm 37	small	1	3	Plstic food grade	1
Farm 38	small	1	1	Plstic non food grade	0
Farm 39	medium or above	1	1	graud/tradti	0
Farm 40	small	1	1	Plstic non food grade	0
Farm 41	small	1	1	graud/tradti	1
Farm 42	small	1	3	Almunium/nickle	0
Farm 43	medium or above	2	1	graud/tradti	1
Farm 44	small	1	1	Plstic non food grade	0
Farm 45	small	1	1	Plstic non food grade	1
Farm 46	small	1	1	Plstic non food grade	1
Farm 47	small	1	1	Plstic non food grade	0
Farm 48	small	1	1	graud/tradti	0
Farm 49	small	1	1	Plstic non food grade	0
Farm 50	small	1	1	Almunium/nickle	1
Farm 51	small	1	1	Plstic non food grade	0
Farm 52	small	1	1	Plstic non food grade	0
Farm 53	small	1	1	graud/tradti	1
Farm 54	small	1	1	graud/tradti	0
Farm 55	small	1	1	Plstic non food grade	0
Farm 56	small	1	1	Plstic food grade	0
Farm 57	small	1	1	graud/tradti	0
Farm 58	small	1	1	graud/tradti	1

## Sheet: Animal information
Sample ID/code	age range of cows (years)	body condition	Result sal
D01-1	2	1	0
D01-2	2	2	0
D01-3	1	1	0
D02-1	3	1	0
D02-2	2	2	0
D03-1	2	2	0
D03-2	3	1	0
D04-1	2	2	0
D04-2	2	1	0
D04-3	3	3	0
D05-1	1	1	0
D05-2	1	1	0
D06-1	1	1	0
D06-2	2	1	0
D06-3	2	2	0
D07-1	2	2	0
D07-2	2	3	0
D08-1	1	2	0
D08-2	2	2	0
D09-1	2	3	0
D09-2	2	3	0
D09-3	2	2	0
D10-1	1	2	0
D10-2	1	2	0
D10-3	3	2	0
DL1	2	2	0
DL2	2	1	0
DL3	1	2	0
DL4	2	2	0
DL35	2	2	1
DL6	3	1	0
MK1	3	1	0
MK2	1	2	0
MK3	1	2	0
MK4	2	2	0
MK5	3	1	0
MK37	3	3	1
AZ1	2	1	0
AZ2	3	1	0
AZ3	2	1	0
AZf34	2	2	1
AZ5	3	2	0
AZ6	3	1	0
W1	2	2	0
WF33	2	2	1
W3	2	2	0
W4	2	2	0
W5	2	2	0
BF33	3	2	1
Dk1	1	2	0
Dk2	2	3	0
Dk3	1	3	0
Dk4	2	2	0
Dk5	2	2	0
Dk6	2	2	0
BD11	2	3	1
BD12	2	2	0
BD13	3	2	0
BF21	2	2	0
BF22	2	1	0
BF23	2	1	0
BF31	2	2	0
BF32	2	3	0
BF33	2	3	0
BF41	2	2	0
BF42	1	3	1
BF51	2	2	1
BF52	2	2	0
BF61	2	2	1
BF62	1	2	0
BF63	2	1	0
BF71	2	1	0
BF72	2	1	0
GF26	1	3	0
GF27	1	1	0
GF28	2	2	1
GF29	2	2	0
GF30	2	3	0
BD31	1	2	0
BD32	2	2	0
BD33	2	3	0
BD34	2	2	0
BD35	3	2	0
BD36	2	2	0

## Sheet: summary Dis +sa
		Sampling sites	examined	positive number	percent
	2	Takusa (n=35)	35	5	14.2857
	1	Fogera (n=36)	36	4	11.1111
	3	Bahir Dar (n=57)	57	6	10.5263
	4	Gondar (n=44)	44	3	6.81818
	6	Gondar Zuria (n=37)	37	2	5.40541
	5	Debark (n=38)	38	2	5.26316
	8	Kemkem (n=36)	36	2	5.55556
	7	Dangila (n=44)	44	2	4.54545
	9	Bahir Dar Zuria (n=35)	35	2	5.71429
			362	28	7.73481
		Sample type	examined	positive number	percent	Confidence interval
		Cow's feces (N=84)	84	10	11.9048	7.3	22.1
		Dairy farm sewage (N=57)	57	6	10.5263	3.4	19.35
		Raw pooled milk (N=58)	58	6	10.3448	5.67	23.18
		Milk container swabs (N=58)	58	3	5.17241	1.21	14.7
		Milker's stool (N=47)	47	2	4.25532	2.83	20.46
		Milker's hand swabs (N=58)	58	1	1.72414	0.01	10										1	-1
			362	28	7.73481

## Sheet: AST SUMM
	Antimcrobial		NUMBER EXAMINED		Susceptable Number	Susceptable Percent	Intermediate number	Intermediate percent	Resistance number	Resistance Perce
1	Ampicillin	AMP	28		12	42.8571	0	0	16	57.1429	28
2	Amoxicillin-clavulanic acid	AMC	28		21	75	2	7.14286	5	17.8571	28
3	Ceftazidime	CAZ	28		24	85.7143	3	10.7143	1	3.57143	28
4	Ceftriaxone	CRO	28		28	100	0	0	0	0	28
5	Cefotaxime	CTX	28		21	75	0	0	7	25	28
6	Chloramphenicol	C	28		16	57.1429	2	7.14286	10	35.7143	28
7	Tetracycline	TE	28		16	57.1429	0	0	12	42.8571	28
8	Doxycycline	DO	28		25	89.2857	1	3.57143	2	7.14286	28
9	Azithromycin	AT	28		27	96.4286	0	0	1	3.57143	28
10	Nalidixic acid	NA	28		22	78.5714	0	0	6	21.4286	28
11	Norfloxacin	NOR	28		27	96.4286	0	0	1	3.57143	28
12	Ciprofloxacin	CIP	28		15	53.5714	8	28.5714	5	17.8571	28
13	Sulphamethoxazole-trimethoprim	SXT	28		21	75	1	3.57143	6	21.4286	28
			Resistant	Intermediate	Suceptable
		CRO	0	0	100		CRO
		AT	3.57143	0	96.4286		AT
		NOR	3.57143	0	96.4286		NOR
		CAZ	3.57143	10.7143	85.7143
		DO	7.14286	3.57143	89.2857		DO
		AMC	17.8571	7.14286	75		AMC
		CIP	17.8571	28.5714	53.5714		CIP
		NA	21.4286	0	78.5714		NA
		SXT	21.4286	3.57143	75		SXT
		CTX	25	0	75		CTX
		C	35.7143	7.14286	57.1429		C
		TE	42.8571	0	57.1429		TE
		AMP	57.1429	0	42.8571		AMP
S/n	Number of classes of antimicrobials*	Number of Isolates	% (n=28)		Resistance pattern	Style Number	Sample type
1	Resistant to none	3	10.7143				Milk (3)
2	Resistant to one class	5	17.8571		C	1	Human stool (1)	5
					TE	2	Dairy farm Sewage (2)			89.2857
					AMP	1	Dairy farm Sewage (1)
					NA	1	Animal feces (1)
3	Resistant to two classes	7	25		AMP, CTX	2	Dairy farm Sewage (1), Animal feces (1)	7
					AMP, TE	3	Milk container swabs (1), Dairy farm Sewage (1), Human stool (1)
					AT, NOR	1	Milk container swabs (1),
					TE, SXT	1	Milk (1)		13
1	Resistant to three classes	7	25		AMC, C, CIP	1	Milk (1)	7
					AMC, CIP, SXT	1	Animal feces (1)		46.4286
					AMP, C, TE/DO	1	Animal feces (1)
					AMP, CTX, C	2	Animal feces (2)
					AMP, TE,CIP	1	Animal feces (1)
					TE, NA, CIP	1	Milk container swabs (1),
2	Resistant to four classes	3	10.7143		AMP, C, NA, SXT	2	Animal feces (2)	3
					AMP, AMC, C, TE	1	Milk (1)
3	Resistant to five classes	2	7.14286		AMP, AMC, CTX, TE/DO, SXT	1	Milkers hand swabs	2
					AMP, CTX, C, TE, NA	1	Dairy farm Sewage (1)
4	Resistant to six classes	1	3.57143		AMP, AMC, CTX/CAZ, C, NA/CIP, SXT	1	milk (1)	1
		28

## Sheet: Sheet1
												Serovar	Sample type	Sampling sites	MDR(phynotype)	Resistant genes	SPI	Virulence factors	Plasmids
											1	S. IIIb-2	Sewage	Dangila	5	10	7	84	0
											2	S. IIIb-1	Hand Swab	Dangila	5	11	7	84	0
											3	S. IIIb-4	Animal Feces	Kemkem	2	7	5	83	0
											4	S. IIIb-7	Sewage	Debark	4	11	5	82	0
											5	S. IIIb-6	Milk container swab	Debark	4	10	5	82	0
											6	S. IIIb-5	Animal Feces	Gondar	2	7	5	83	0
											7	S. IIIb-3	Sewage	Bahir Dar	1	7	5	83	0
											8	S. Urbana	Milk container swab	Bahir Dar Zuria	3	12	5	100	0
											9	S. Bredeney-2	Human stool	Fogera	0	12	9	52	0
											10	S. Bredeney-1	Milk	Fogera	1	12	8	98	0
											11	S. Enteritidis	Human stool	Gondar Zuria	2	11	11	112	2
											12	S. Typhimurium-3	Animal Feces	Bahir Dar	3	11	10	110	3
											13	S. Typhimurium-6	Milk	Kemkem	4	10	9	119	3
											14	S. Typhimurium-2	Animal Feces	Bahir Dar	3	12	9	118	3
											15	S. Typhimurium-4	Animal Feces	Bahir Dar	3	11	9	119	3
											16	S. Typhimurium-5	Animal Feces	Bahir Dar	2	11	10	118	3
											17	S. Typhimurium-1	Animal Feces	Bahir Dar	6	10	9	119	3
											18	S. Uganda-2	Milk	Takusa	2	11	9	102	3
											19	S. Uganda-10	Sewage	Gondar	1	11	9	102	3
											20	S. Uganda-1	Milk	Gondar	0	10	9	102	3
											21	S. Uganda-7	Animal Feces	Gondar Zuria	3	11	9	102	3
											22	S. Uganda-11	Milk	Bahir Dar Zuria	3	11	9	102	3
											23	S. Uganda-4	Sewage	Takusa	2	10	9	120	3
											24	S. Uganda-3	Milk container swab	Takusa	2	11	9	103	3
											25	S. Uganda-8	Milk	Fogera	0	11	9	102	3
											26	S. Uganda-5	Sewage	Takusa	1	11	9	102	3
											27	S. Uganda-6	Animal Feces	Takusa	3	11	9	102	3
											28	S. Uganda-9	Animal Feces	Fogera	1	10	9	102	3
															0.0248479
